# Supplementary material for: Optimal Probe Length Varies for Targets with High Sequence Variation: Implications for Probe Library Design for Resequencing Highly Variable Genes
Source: PLoS One. 2008 Jun 18;3(6):e2500. doi: 10.1371/journal.pone.0002500 (PMC2430613; doi:10.1371/journal.pone.0002500)
Supplement: Text S1 — Target sequences used. The additional file Sequences.fa.tar contains the sequences used to carry out these experiments. Each file in the archive has the sequence data that we used to create the library for each target sequence. Each file in the archive corresponds to one target, for example, protease.fasta corresponds to the data we used to analyse HIV protease. (0.01 MB TAR) [file pone.0002500.s001.tar]

Archive with 6 entries (6 files):
- core.fasta
- E1.fasta
- np5.fasta
- ns4a.fasta
- protease.fasta
- rt.fasta
