# Supplementary material for: Optimal Probe Length Varies for Targets with High Sequence Variation: Implications for Probe Library Design for Resequencing Highly Variable Genes
Source: PLoS One. 2008 Jun 18;3(6):e2500. doi: 10.1371/journal.pone.0002500 (PMC2430613; doi:10.1371/journal.pone.0002500)
Supplement: Text S1 — Target sequences used. The additional file Sequences.fa.tar contains the sequences used to carry out these experiments. Each file in the archive has the sequence data that we used to create the library for each target sequence. Each file in the archive corresponds to one target, for example, protease.fasta corresponds to the data we used to analyse HIV protease. (0.01 MB TAR) [file pone.0002500.s001.tar › core.fasta]

>AY522315 
ATGAGCACGAATCCTAAACCTCAAAGAAAAACCAAACGTAACACCAACCGTCGCCCACAG
GACGTCAAGTTCCCGGGTGGCGGTCAGATCGTTGGTGGAGTTTACTTGTTGCCGCGCAGG
GGCCCTAGGTTGGGTGTGCGCGCGACGAGGAAGACTTCCGAGCGGTCACAACCTCGAGGT
AGACGTCAGCCTATCCCCAAGGCACGTCGGCCCGAGGGCAGGACCTGGGCTCAGCCCGGG
TACCCTTGGCCCCTCTATGGCAATGAGGGCTGTGGGTGGGCGGGATGGCTCCTGTCTCCC
CGTGGCTCTCGGCCTAGCTGGGGCCCCACAGACCCCCGGCGTAGGTCGCGCAATTTGGGT
AAGGTCATTGATACCCTTACGTGCGGCTTCGCCGACCTCATGGGGTACATACCGCTCGTC
GGCGCCCCCCTCGGAGGCGCTGCCAGGGCCTTGGCGCATGGCGTCCGGGTTCTGGAAGAC
GGCGTGAACTACGCAACAGGGAATCTTCCTGGTTGCTCTTTCTCTATCTTCCTCCTGGCC
CTGCTTTCTTGCCTGACTGTGCCCGCTTCAGCc
>AY522272 
ATGAGCACGAATCCTAAACCTCAAAGAAAAACCAAACGTAACACCAACCGTCGCCCACAG
GACGTCAAGTTCCCGGGTGGCGGTCAGATCGTTGGTGGAGTTTACTTGTTGCCGCGCAGG
GGCCCTAGATTGGGTGTGCGCGCGACGAGGAAGACTTCCGAGCGGTCACAACCTCGAGGT
AGACGTCAGCCTATCCCCAAGGCACGTCGGCCCGAGGGCAGGACCTGGGCTCAGCCCGGG
TACCCTTGGCCCCTCTATGGCAATGAGGGCTGTGGGTGGGCGGGATGGCTCCTGTCTCCC
CGTGGCTCTCGGCCTAGCTGGGGCCCCACAGACCCCCGGCGTAGGTCGCGCAATTTGGGT
AAGGTCATCGATACCCTTACGTGCGGCTTCGCCGACCTCATGGGGTACATACCGCTCGTC
GGCGCCCCCCTCGGAGGCGCTGCCAGGGCCTTGGCGCATGGCGTCCGGGTTCTGGAAGAC
GGCGTGAACTACGCAACAGGGAATCTTCCTGGTTGCTCTTTCTCTATCTTCCTTCTGGCC
CTGCTTTCTTGCCTGACTGTGCCCGCTTCAGCc
>AY522223 
ATGAGCACGAATCCTAAACCTCAAAGAAAAACCAAACGTAACACCAACCGTCGCCCACAG
GACGTTAAGTTCCCGGGTGGCGGTCAGATCGTTGGTGGAGTTTACTTGTTGTCGCGCAGG
GGCCCTAGATTGGGTGTGCGCGCGACGAGGAAGACTTCCGAGCGGTCGCAACCTCGAGGA
AGACGTCAGCCTATCCCCAAGGCACGTCGGCCCGAGGGTAGGACCTGGGCTCAGCCTGGG
TACCCCTGGCCCCTCTATGGCAATGAGGGCTGCGGGTGGGCGGGATGGCTCCTGTCTCCC
CGTGGCTCTCGGCCTAGCTGGGGCCCCACAGACCCCCGGCGTAGGTCGCGCAATTTGGGT
AAGGTCATCGATACCCTTACGTGCGGCTTCGCCGACCTCATGGGGTACATACCGCTCGTC
GGCGCCCCTCTTGGAGGCGCTGCCAGAGCCCTGGCGCATGGCGTCCGGGTTCTGGAGGAC
GGCGTGAACTATGCAACAGGGAACCTTCCTGGTTGCTCTTTCTCTATCTTCCTCCTGGCC
CTGCTCTCTTGCCTGACCGTGCCCGCTTCAGCc
>AY522158 
ATGAGCACGAATCCTAAACCTCAAAGAAAAACCAAACGTAACACCAACCGTCGCCCACAG
GACGTCAAGTTCCCGGGTGGCGGTCAGATCGTTGGTGGAGTTTACTTGTTGCCGCGCAGG
GGCCCTAGATTGGGTGTGCGCGCGACGAGGAAGACTTCCGAGCGGTCGCAACCTCGAGGT
AGACGTCAGCCTATCCCCAAGGCACGTCGGCCCGAGGGCAGGACCTGGGCGCAGCCCGGG
TACCCTTGGCCCCTCTATGGCAATGAGGGCTGCGGGTGGGCGGGATGGCTCCTGTCTCCC
CGTGGCTCTCGGCCTAGTTGGGGCCCCACAGACCCCCGGCGTAGGTCGCGCAATTTGGGT
AAGGTCATCGATACCCTTACGTGCGGCTTCGCCGACCTCATGGGGTACATACCGCTCGTC
GGCGCCCCTCTTGGAGGCGCTGCCAGGGCCCTGGCGCATGGCGTCCGGGTTCTGGAAGAC
GGCGTGAACTATGCAACAGGGAACCTTCCTGGTTGCTCTTTCTCTATCTTCCTTCTGGCC
CTGCTCTCTTGCTTGACCGTGCCCGCTTCGGCc
>AY522134 
ATGAGCACGAATCCTAAACCTCAAAGAAAAACCAAACGTAACACCAACCGTCGCCCACAG
GACGTTAAGTTCCCGGGTGGCGGTCAGATCGTTGGTGGAGTTTACTTGTTGCCGCGCAGG
GGCCCTAGATTGGGTGTGCGCGCGACGAGGAAGACTTCCGAGCGGTCGCAACCTCGAGGT
AGACGTCAGCCTATCCCCAAGGCGCGTCGGCCCGAGGGCAGGACCTGGGCGCAGCCCGGG
TACCCTTGGCCCCTCTATGGCAATGAGGGCTGCGGGTGGGCAGGATGGCTCCTGTCCCCC
CGTGGCTCTCGGCCTAGCTGGGGCCCCACAGACCCCCGGCGTAGGTCGCGCAATTTGGGT
AAGGTCATCGATACCCTCACGTGCGGCTTCGCCGACCTCATGGGGTACATTCCGCTCGTC
GGCGCTCCTCTTGGAGGCGCTGCCAGGGCCCTGGCGCATGGCGTCCGGGTTCTGGAAGAC
GGCGTGAACTATGCAACAGGGAACCTTCCCGGTTGCTCTTTCTCTATCTTCCTTCTGGCC
CTGCTCTCTTGCCTGACCGTGCCCGCATCAGCc


>AY522100 
ATGAGCACGAATCCTAAACCTCAAAGAAAAACCAAACGTAACACCAACCGTCGCCCACAG
GACGTCAAGTTCCCGGGTGGCGGTCAGATCGTTGGTGGAGTTTACTTGTTGCCGCGCAGG
GGCCCTAGATTGGGTGTGCGCGCGACTAGGAAGACTTCCGAGCGGTCGCAACCTCGAGGT
AGACGTCAGCCTATCCCCAAGGCGCGTCGGCCCGAGGGCAGGACCTGGGCTCAGCCCGGG
TACCCTTGGCCCCTCTATGGCAATGAGGGCTGCGGGTGGGCGGGATGGCTCCTGTCCCCC
CGTGGCTCTCGGCCTAGCTGGGGCCCTTCAGACCCCCGGCGTAGGTCGCGCAATTTGGGT
AAGGTCATCGATACCCTCACGTGCGGCTTCGCCGACCTCATGGGGTACATTCCGCTCGTC
GGCGCCCCTCTGGGAGGCGCTGCCAGGGCCCTGGCGCATGGCGTCCGGGTTCTGGAAGAC
GGCGTGAACTATGCAACAGGGAACCTGCCTGGTTGCTCTTTCTCTATCTTCCTTCTGGCC
CTGCTCTCTTGCTTGACTGTGCCCGCGTCAGCc
>AY522053 
ATGAGCACGAATCCTAAACCTCAAAGAAAAACCAAACGTAACACCAACCGTCGCCCACAG
GACGTCAAGTTCCCGGGTGGCGGTCAGATCGTTGGTGGAGTTTACTTGTTGCCGCGCAGG
GGCCCTAGATTGGGTGTGCGCGCGACGAGGAAGACTTCCGAGCGGTCGCAACCTCGAGGT
AGACGTCAGCCTATCCCCAAGGCGCGTCGGCCCGAGGGCAGGACCTGGGCTCAGCCCGGG
TACCCCTGGCCCCTCTATGGTAATGAGGGCTGCGGGTGGGCGGGATGGCTCCTGTCTCCC
CGTGGCTCTCGACCTAGTTGGGGCCCCACAGACCCCCGGCGTAGGTCGCGCAATTTGGGT
AAGGTCATCGATACCCTTACGTGCGGATTCGCCGACCTCATGGGGTACATACCGCTCGTC
GGCGCCCCTCTTGGGGGCGCTGCCAGAGCCCTGGCGCATGGCGTCCGGGTTCTGGAAGAC
GGCGTGAACTATGCAACAGGGAATCTTCCTGGTTGCTCTTTCTCTATCTTCCTCCTGGCC
CTGCTTTCTTGCCTGATCGTGCCCGCTTCAGCc
>AY522010 
ATGAGCACGAATCCTAAACCTCAAAGAAAAACCAAACGTAACACCAACCGTCGCCCACAG
GACGTCAAGTTCCCGGGTGGCGGTCAGATCGTTGGTGGAGTTTACTTGTTGCCGCGCAGG
GGCCCTAGATTGGGTGTGCGCGCGACGAGGAAGACTTCCGAGCGGTCGCAACCTCGAGGT
AGACGTCAGCCTATCCCCAAGGCACGTCGGCCCGAGGGCAGGACCTGGGCTCAGCCCGGG
TACCCTTGGCCCCTCTATGGCAATGAGGGCTGCGGGTGGGCGGGATGGCTCCTGTCTCCT
CGTGGCTCTCGGCCTAGCTGGGGCCCCACAGACCCCCGGCGCAGGTCGCGTAATTTGGGT
AAGGTCATCGATACCCTCACATGCGGCTTCGCCGACCTCATGGGGTACATACCGCTCGTC
GGCGCCCCTCTTGGGGGCGCTGCCAGGGCCCTGGCGCATGGCGTCCGGGTTCTGGAAGAC
GGCGTGAACTATGCAACAGGGAACCTTCCTGGTTGCTCTTTCTCTATCTTCCTTCTGGCT
TTGCTCTCTTGCCTGACTGTGCCCGCTTCAGCc
>AY521934 
ATGAGCACGAATCCTAAACCTCAAAGAAAAACCAAACGTAACACCAACCGTCGCCCACAG
GACGTCAAGTTCCCGGGTGGCGGTCAGATCGTTGGTGGAGTTTACTTGTTGCCGCGCAGG
GGCCCTAGATTGGGTGTGCGCGCGACGAGGAAGACTTCCGAGCGGTCACAACCTCGAGGT
AGACGTCAGCCTATCCCCAAGGCACGTCGGCCCGAGGGTAGGACCTGGGCTCAGCCCGGG
TACCCTTGGCCCCTCTATGGCAATGAGGGCTGTGGGTGGGCGGGATGGCTCCTGTCTCCC
CGTGGCTCTCGGCCTAGCTGGGGCCCCACAGACCCCCGGCGTAGGTCGCGCAATTTGGGT
AAGGTCATCGATACCCTTACGTGCGGCTTCGCCGACCTCATGGGGTACATACCGCTCGTC
GGCGCCCCCCTCGGAGGCGCTGCCAGGGCCTTGGCGCATGGCGTCCGGGTTCTGGAAGAC
GGCGTGAATTACGCAACAGGGAATCTTCCTGGTTGCTCTTTCTCTATCTTCCTCCTGGCC
CTGCTTTCTTGCCTGACTGTGCCCGCTTCAGCc
>AY521912 
ATGAGCACGAATCCTAAACCCCAAAGAAAAACCAAACGTAACACCAACCGTCGCCCACAG
GACGTCAAGTTCCCGGGTGGCGGTCAGATCGTTGGTGGAGTTTACTTGTTGCCGCGCAGG
GGCCCCAGATTGGGTGTGCGCGCGACGAGGAAGACTTCCGAGCGGTCGCAACCTCGAGAT
AGACGTCAGCCTATCCCCAAGGCACGTCAGCTCGAGGGCAGGACCTGGGCTCAGCCCGGG
TACCCTTGGCCCCTCTACGGCAATGAGGGCTGCGGGTGGGCGGGATGGCTCCTGTCTCCC
CGTGGCTCTCGGCCTAGCTGGGGCCCCACAGACCCCCGGCGTAGGTCGCGCAATTTGGGT
AAGGTCATCGATACCCTCACGTGCGGCTTCGCCGACCTCATGGGGTACATACCGCTCGTC
GGCGCCCCTCTTGGAGGCGCTGCCAGGGCCCTGGCGCATGGCGTCCGGGTTCTGGAAGAC
GGCGTGAACTATGCAACAGGGAATATTCCTGGTTGCTCTTTCTCTATCTTCCTTCTGGCC
CTGCTCTCTTGCCTGACTGTGCCCGCTTCAGCc


>DQ077736 
ATGAGCACGAATCCTAAACCTCAAAGAAAACCCAAACGTAACACCAACCGTCGCCCACAG
GACGTTAAGTTCCCGGGTGGCGGTCAGATCGTTGGTGGAGTTTACTTGGTGCCGCGCAGG
GGCCCTAGATTGGGTGTGCGCGCGACGAGGAAGACTTCCGAGCGGTCGCAACCTCGAGGA
AGACGTCAGCCTATCCCCAAGGCACGTCGGCCCGAGGGTAGGACCTGGGCTCAGCCTGGG
TACCCCTGGCCCCTCTATGGCAATGAGGGCTGCGGGTGGGCGGGATGGCTCCTGTCTCCC
CGTGGCTCTCGGCCTAGCTGGGGCCCCACAGACCCCCGGCGTAGGTCGCGCAATTTGGGT
AAGGTCATCGATACCCTTACGTGCGGCTTCGCCGACCTCATGGGGTACATACCGCTCGTC
GGCGCCCCTCTTGGAGGCGCTGCCAGAGCCCTGGCGCATGGCGTCCGGGTTCTGGAGGAC
GGCGTGAACTATGCAACAGGGAACCTTCCTGGTTGCTCTTTCTCTATCTTCCTTCTGGCC
CTGCTCTCTTGCCTGACCGTGCCCGCTTCAGCc
>AB092962 
ATGAGCACGAATCCTAAACCTCAAAGAAAAACCAAACGTAACACCAACCGTCGCCCACAG
GACGTCAAGTTCCCGGGTGGCGGTCAGATCGTTGGTGGAGTTTACTTGTTGCCGCGCAGG
GGCCCTAGATTGGGTGTGCGCGCGACGAGGAAGACTTCCGAGCGGTCGCAACCTCGAGGT
AGACGTCAGCCTATCCCCAAGGCACGTCGGCCCGAGGGCAGGACCTGGGCTCAGCCCGGG
TACCCTTGGCCCCTCTATGGCAATGAGGGTTGCGGGTGGGCGGGATGGCTCCTGTCTCCC
CGTGGCTCTCGGCCTAGCTGGGGCCCCACAGACCCCCGGCGTAGGTCGCGCAATTTGGGT
AAGGTCATCGATACCCTTACGTGCGGCTTCGCCGACCTCATGGGGTACATACCGCTCGTC
GGCGCCCCTCTTGGAGGCGCTGCCAGGGCCCTGGCGCATGGCGTCCGGGTTCTGGAAGAC
GGCGTGAACTATGCAACAGGGAACCTTCCTGGTTGCTCTTTCTCTATCTTCCTTCTGGCC
CTGCTCTCTTGCCTGACTGTGCCCGCTTCAGCc
>AF512996 
ATGAGCACGAATCCTAAACCCCAAAGAAAAACCAAACGTAACACCAGCCGTCGCCCACAG
GACGTCAAGTTCCCGGGCGGCGGCCAGATCGTTGGTGGAGTTTACTTGTTGCCGCGCAGG
GGCCCTAGATTGGGTGTGCGCGCGACGAGGAAGACTTCCGAGCGGTCGCAACCTCGAGGT
AGACGTCAGCCTATCCCCAAGGCACGTCGGCCCGAGGGCAGGACCTGGGCTCAGCCCGGG
TATCCTTGGCCCCTTTATGGCAATGAGGGCTGCGGTTGGGCGGGATGGCTCCTGTCCCCC
CGTGGCTCTCGGCCTAATTGGGGCCCCACGGACTCCCGGCGTAGGTCGCGCAACTTGGGT
AAGGTCATCGATACCCTCACGTGCGGCTTCGCCGACCTCATGGGGTACATTCCGCTCGTC
GGCGCCCCTCTCGGAGGCGCTGCCAGGGCTCTGGCGCATGGCGTCCGGGTTCTGGAAGAC
GGCGTGAATTATGCAACAGGGAACCTTCCTGGTTGCTCTTTCTCTATCTTCCTTCTGGCC
CTGCTATCGTGCCTGACTGTGCCCGCGTCAGCc
>U55285 
ATGAGCACGATTCCTAAACCTCAAAGAAAAACCAAACGTAACACCAACCGTCGCCCACAG
GACGTTAAGTTCCCGGGTGGCGGTCAGATCGTTGGTGGAGTTTACTTGTTGCCGCGCAGG
GGCCCTAGATTGGGTGTGCGCGCGACGAGGAAGACTTCCGAGCGGTCGCAACCTCGAGGT
AGACGTCAGCCTATCCCCAAGGCGCGTCGGCCCGAGGGCAGGACCTGGGCTCAGCCCGGG
TATCCTTGGCCCCTCTATGGCAATGAGGGCTGCGGGTGGGCGGGATGGCTCCTGTCCCCC
CGTGGCTCTCGGCCTAGCTGGGGCCCMACAGACCCCCGGCGTAGGTCGCGCAATTTGGGT
AAGGTCATCGATACCCTCACGTGCGGCTTCGCCGACCTCATGGGGTACATCCCGCTCGTC
GGCGCCCCTCTTGGAGGCGCCGCCAGGGCCCTGGCGCATGGCGTCCGGGTTCTGGAAGAC
GGCGTGAACTATGCAACAGGGAATCTTCCTGGTTGCTCTTTCTCTATCTTCCTTCTAGCC
CTGCTCTCTTGCCTGACTGTGCCCGCATCAGCc
>U55283 
ATGAGCACGAATCCTAAACCTCAAAGAAAAACCAAACGTAACACCAACCGTCGCCCACAG
GACGTTAAGTTCCCGGGTGGCGGTCAGATCGTTGGTGGAGTTTACTTGTTGCCGCGCAGG
GGCCCTAGATTGGGTGTGCGCGCGACGAGGAAGACTTCCGAGCGGTCGCAACCTCGAGGT
AGACGTCAGCCTATCCCCAAGGCGCGTCGGCCCGAGGGCAGGACCTGGGCTCAGCCCGGG
TACCCTTGGCCCCTCTATGGCAATGAGGGCTGCGGGTGGGCGGGATGGCTCCTGTCCCCC
CGTGGTTCTCGGCCTAGCTGGGGCCCTACAGACCCCCGGCGTAGGTCGCGCAATTTGGGT
AAGGTCATCGATACCCTCACGTGCGGCTTCGCCGACCTCATGGGGTACATCCCGCTCGTC
GGCGCCCCTCTTGGGGGCGCCGCCAGGGCCCTGGCGCATGGCGTCCGGGTTCTGGAAGAC
GGCGTGAACTATGCAACAGGGAACCTTCCTGGTTGCTCTTTCTCTATCTTCCTCCTAGCC
CTGCTCTCTTGCCTGACTGTGCCCGCGTCaccc


>U55281 
ATGAGCACGAATCCTAAACCTCAAAGAAAAACCAAACGTAACACCAACCGTCGCCCACAG
GACGTTAAGTTCCCGGGTGGCGGTCAGATCGTTGGTGGAGTTTACTTGTTGCCGCGCAGG
GGCCCTAGATTGGGTGTGCGCGCGACGAGGAAGACTTCCGAGCGGTCGCAACCTCGAGGT
AGACGTCAGCCTATCCCCAAGGCGCGTCGGCCCGAGGGCAGGACCTGGGCTCAGCCCGGG
TACCCTTGGCCCCTCTATGGCAATGAGGGCTGCGGGTGGGCGGGATGGCTCCTGTCCCCC
CGTGGCTCTCGGCCTAGCTGGGGCCCTACAGACCCCCGGCGTAGGTCGCGCAATTTGGGT
AAGGTCATCGATACCCTCACGTGCGGCTTCGCCGACCTCATGGGGTACATCCCGCTCGTC
GGCGCCCCTCTTGGAGGCGCTGCCAGGGCCCTGGCGCATGGYGTCCGGGTTCTGGAAGAC
AGCGTGAACTATGCAACAGGGAACCTTCCTGGTTGCTCTTTCTCTATCTTCCTTCTTGCC
CTGCTCTCTTGCCTGACTGTGCCCGCGTCAGCc
>U10232 
ATGAGCACGAATCCTAAACCTCAAAGAAAAACCAAACGTAACACCAACCGTCGCCCACAG
GACGTCAAGTTCCCGGGTGGCGGTCAGATCGTTGGTGGAGTTTACTTGTTGCCGCGCAGG
GGCCCTAGATTGGGTGTGCGCGCGACGAGGAAGACTTCCGAGCGGTCGCAACCTCGAGGT
AGACGTCAGCCTATCCCCAAGGCACGTCGGCCCGAGGGCAGGACCTGGGCTCAGCCCGGG
TACCCTTGGCCCCTCTATGGCAATGAGGGCTGCGGGTGGGCGGGATGGCTCCTGTCTCCC
CGTGGCTCTCGGCCTAGCTGGGGCCCCACGGACCCCCGGCGTAGGTCGCGCAATTTGGGT
AAGGTCATCGATACCCTTACGTGCGGCTTCGCCGACCTCATGGGGTACATACCGCTCGTC
GGCGCCCCTCTCGGAGGCGCTGCCAGGGCCCTGGCGCATGGCGTCCGGGTTCTGGAAGAC
GGCGTGAACTATGCAACAGGGAACCTTCCTGGTTGCTCTTTCTCTATCTTCCTTCTGGCC
CTGCTCTCTTGCCTGACTGTGCCCGCTTCAGCc
>U10222 
ATGAGCACGAATCCTAAACCTCAAAGAAAAACCAAACGTAACACCAACCGTCGCCCACAG
GACGTCAAGTTCCCGGGTGGCGGTCAGATCGTTGGTGGAGTTTACTTGTTGCCGCGCAGG
GGCCCTAGATTGGGTGTGCGCGCGACGAGGAAGACTTCCGAGCGGTCGCAACCTCGAGGT
AGACGTCAGCCTATCCCCAAGGCGCGTCGGCCCGAGGGCAGGACCTGGGCTCAGCCCGGG
TATCCTTGGCCCCTCTATGGCAATGAGGGCTGCGGATGGGCGGGATGGCTCCTGTCCCCC
CGTGGCTCTCGGCCTAGCTGGGGCCCTACAGACCCCCGGCGTAGGTCGCGCAATTTGGGT
AAGGTCATCGATACCCTCACGTGCGGCTTCGCCGACCTCATGGGGTACATTCCGCTCGTC
GGCGCCCCTCTTGGAGGCGCTGCCAGGGCCCTGGCGCATGGCGTCCGGGTTCTGGAAGAC
GGCGTGAACTATGCAACAGGGAACCTTCCTGGTTGCTCTTTCTCTATCTTCCTTCTGGCC
CTGCTTTCTTGCCTGACAGTGCCCGCGTCAGCc
>U10207 
ATGAGCACAAATCCTAAACCTCAAAGAAAAACCAAACGTAACACCAACCGTCGCCCACAG
GACGTTAAGTTCCCGGGTGGCGGTCAGATCGTTGGTGGAGTTTACTTGTTGCCGCGCAGG
GGCCCTAGATTGGGTGTGCGCGCGACGAGGAAGACTTCCGAGCGGTCGCAACCTCGCGGT
AGACGTCAGCCTATCCCCAAGGCGCGTCGGCCCGAGGGCAGGACCTGGGCTCAGCCCGGG
TACCCTTGGCCCCTCTATGGCAATGAGGGCTGCGGGTGGGCGGGATGGCTCCTGTCCCCC
CGTGGCTCCCGGCCTAGCTGGGGCCCTACAGACCCCCGGCGTAGGTCGCGCAATTTGGGC
AAAGTCATCGATACCCTCACGTGCGGCTTCGCCGACCTCATGGGGTACATTCCGCTCGTC
GGCGCCCCTCTCGGAGGCGCTGCCAGGGCCCTGGCGCATGGCGTCCGGGTTCTGGAAGAC
GGCGTGAACTATGCAACAGGGAACCTTCCTGGTTGCTCTTTCTCTATCTTCCTTCTGGCC
CTGCTCTCTTGTCTGACTGTGCCCGCGTCAGCT
>U10206 
ATGAGCACGAATCCTAAACCTCAAAGAAAAACCAAACGTAACACCAACCGTCGCCCACAG
GACGTCAAGTTCCCGGGTGGCGGTCAGATCGTTGGTGGAGTTTACTTGTTGCCGCGCAGG
GGCCCTAGATTGGGTGTGCGCGCGACGAGGAAGACTTCCGAGCGGTCGCAACCTCGAGGT
AGACGTCAGCCTATCCCCAAGGCACGTCGGCCCGAGGGCAGGACCTGGGCTCAGCCCGGG
TATCCTTGGCCCCTCTATGGCAATGAGGGCTGCGGGTGGGCGGGATGGCTCCTGTCTCCC
CGTGGCTCTCGGCCTAGCTGGGGCCCCACAGACCCCCGGCGTAGGTCGCGCAATTTGGGT
AAGGTCATCGATACCCTCACGTGCGGCTTCGCCGACCTCATGGGGTACATACCGCTCGTC
GGCGCCCCCCTCGGGGGCGCTGCCAGGGCCCTGGCGCATGGCGTCCGGGTTCTGGAAGAC
GGCGTGAACTATGCAACAGGGAACCTTCCTGGTTGCTCTTTCTCTATCTTCCTCCTAGCC
CTGCTTTCTTGCCTGACTGTGCCCGCTTCAGCc


>U10196 
ATGAGCACGAATCCTAAACCTCAAAGAAAAACCAAACGTAACACCAACCGTCGCCCACAG
GACGTCAAGTTCCCGGGTGGCGGTCAGATCGTTGGTGGAGTTTACTTGTTGCCGCGCAGG
GGCCCTAGATTGGGTGTGCGCGCGACGAGGAAGACTTCCGAGCGGTCGCAACCTCGAGGT
AGACGTCAGCCTATCCCCAAGGCGCGTCGGCCCGAGGGCAGGACCTGGGCTCAGCCCGGG
TACCCTTGGCCCCTCTATGGCAATGAGGGCTGCGGGTGGGCGGGATGGCTCCTGTCCCCC
CGTGGCTCTCGGCCTAGCTGGGGCCCCACAGACCCCCGGCGTAGGTCGCGCAATTTGGGT
AAGGTCATCGACACCCTCACGTGCGGCTTCGCCGACCTCATGGGGTACATCCCGCTCGTC
GGCGCCCCCCTTGGGGGCGCTGCCAGGGCCCTGGCGCATGGCGTCCGAGTTCTGGAAGAC
GGCGTGAACTATGCAACAGGGAATCTTCCTGGTTGCTCTTTCTCTATCTTCCTTTTGGCT
TTGCTCTCTTGCTTGACCGTGCCCGCATCGGCc
>U10194 
ATGAGCACGAATCCTAAACCTCAAAGAAAAACCAAACGTAACACCAACCGTCGCCCACAG
GACGTCAAGTTCCCGGGTGGCGGTCAGATCGTTGGTGGAGTTTACTTGTTGCCGCGCAGG
GGCCCTAGATTGGGTGTGCGCGCGCCGAGGAAGACTTCCGAGCGGTCGCAACCTCGAGGT
AGACGTCAGCCTATCCCCAAGGCACGTCGGCCCGAGGGCAGGACCTGGGCTCAGCCCGGG
TACCCTTGGCCCCTCTATGGCAATGAGGGCTGCGGGTGGGCGGGATGGCTCCTGTCTCCC
CGTGGCTCTCGGCCTAGCTGGGGCCCCACAGACCCCCGGCGCAGGTCGCGCAATTTGGGT
AAAGTCATCGATACCCTTACGTGCGGCTTCGCCGACCTCATGGGGTACATACCGCTCGTC
GGCGCCCCTCTTGGAGGCGCTGCCAGGGCCCTGGCGCATGGCGTCCGGGTTCTGGAAGAC
GGCGTGAACTATGCAACAGGGAACCTTCCTGGTTGCTCTTTCTCTATCTTCCTTTTGGCC
CTGCTCTCTTGCCTGACCGTGCCCGCTTCGGCc
