# Supplementary material for: Optimal Probe Length Varies for Targets with High Sequence Variation: Implications for Probe Library Design for Resequencing Highly Variable Genes
Source: PLoS One. 2008 Jun 18;3(6):e2500. doi: 10.1371/journal.pone.0002500 (PMC2430613; doi:10.1371/journal.pone.0002500)
Supplement: Text S1 — Target sequences used. The additional file Sequences.fa.tar contains the sequences used to carry out these experiments. Each file in the archive has the sequence data that we used to create the library for each target sequence. Each file in the archive corresponds to one target, for example, protease.fasta corresponds to the data we used to analyse HIV protease. (0.01 MB TAR) [file pone.0002500.s001.tar › E1.fasta]

>AY746931 
TACCAAGTGCGCAACTCCTCGGGGCTTTACCATGTCACCAATGATTGCCCTAACTCGAGT
ATTGTGTACGAGACGGCTGATGCCATCCTGCATACTCCGGGGTGCGTCCCTTGCGTTGGC
AAGGGCAGCGCCGCGAGGTGTTGGGTGGCGATGACCCCCACGGTGGCCACCAGGGACGGC
AAGCTCCCCACAACGCAGCTTCGACGGCATATCGATCTGCTTGTCGGGGGCGCCACCCTC
TGCTCGGCCCTCTACGTGGGGGACCTGTGCGGGTCTGTCTTTCTTGTTGGTCAACTGTTC
ACCTTCTCTCCCAGGCTCCACTGGACGACGCAAGACTGCAACTGTTCCATCTATCCCGGC
CATATAACGGGTCACCGCATGGCATGGGATATGATGATGAACTGGTCCCCTACGACGGCG
CTAGTGGTAGCTCAGCTGCTCCGGATCCCACAAGCCATCCTGGACATGATCGCCGGTGCT
CACTGGGGAGTCCTGGCGGGCATAGCGTACTTCTCCATGGTGGGGAACTGGGCGAAGGTC
GTGGTGGTGCTGCTGCTATTTGCCGGCGTTGACGCA
>AY746920 
TACCAAGTGCGCAACTCCTCGGGGCTTTACCATGTCACCAATGATTGCCCTAACTCGAGT
ATTGTGTACGAGGCGGATGATGCCATCCTGCACACTCCGGGGTGTGTCCCTTGCGTTCGC
GAGGGTAACACCTCGAAGTGTTGGGTGGCGATGACCCCCACGGTGGCCACCAGGGACGGC
AAGCTCCCCACAACGCAGCTTCGGCGACACATCGATTTGCTTGTTGGGAGCGCCACCCTC
TGTTCGGCTCTTTACGTGGGGGACCTGTGCGGGTCGGTCTTTCTTGTCGGTCAGCTGTTT
ACCTTCTCTCCCAGACGCCACTGGACGACGCAGGACTGCAATTGTTCCATCTATCCCGGC
CACATAACGGGCCACCGCATGGCATGGGATATGATGATGAACTGGTCCCCTACAACGGCG
TTGGTGGTAGCTCAGCTGCTCCGGATCCCACAAGCCGTCATGGACATGATCGCTGGTGCT
CACTGGGGAGTCCTGGCGGGCATAGCGTACTTCTCCATGGTGGGGAACTGGGCGAAGGTC
CTGGCAGTGCTGCTGCTGTTCGCCGGCGTAGATGCA
>AY746908 
TACCAAGTGCGCAACTCCTCAGGGCTTTACCATGTAACCAATGATTGCCCTAACTCGAGT
ATTGTGTACGAGGCGGCCGATACCATCCTGCACACTCCGGGGTGTGTCCCTTGCGTTCGC
GAGGGTAACGCCTCAAGGTGTTGGGTGGCGGTGACCCCCACGGTGGCCACCAGGGACGGC
ACACTCCCCACAACGCAGCTTCGACGTCATATCGATCTACTTGTCGGGAGCGCCACCCTC
TGCTCGGCCCTCTACGTGGGGGACCTGTGCGGGTCTGTCTTCCTTGTCGGCCAACTGTTC
ACCTTCTCTCCCAGGCGCCATTGGACGATGCAAGGCTGTAATTGTTCTATCTATCCCGGC
CATATAACGGGTCACCGCATGGCATGGGATATGATGATGAACTGGTCCCCCACGACGGCG
TTGGTGGTAGCTCAGCTGCTCCGGATCCCACAAGCCATCATGGACATGATCGCTGGTGCT
CACTGGGGAGTCCTGGCGGGCATAGCGTATTTCTCCATGGTGGGGAACTGGGCGAAGGTC
CTGGTAGTGCTACTGCTATTTGCCAGCGTCGACGCG
>AY746886 
TACCAAGTGCGCAACTCCACGGGGCTTTACCATGTCACCAATGATTGCCCTAACTCGAGT
ATCGTGTACGAGGCGGCCGATGCCATCCTGCACGCTCCGGGGTGTGTCCCTTGCGTTCGC
GAGGGCAATGTCTCGAGGTGTTGGGTGGCGATGACCCCCACGGTGGCCACCAGGGACGGC
AAACTCCCCGCGACGCAGCTTCGACGTCACATCGATCTGCTTGTCGGGAGCGCCACCCTC
TGTTCGACTCTCTACGTGGGGGACCTGTGCGGGTCAGTCTTTCTTGTTGGTCAACTGTTC
ACCTTCTCTCCCAGGCGCCACTGGACGACGCAAGACTGCAATTGTTCTATCTATCCCGGC
CATATAACGGGTCATCGCATGGCGTGGGATATGATGATGAACTGGTCCCCTACGACGGCG
CTGATAATGGCTCAGCTGCTCCGGATCCCACAAGCCATCTTGGACATGATCGCTGGTGCC
CACTGGGGAGTCCTGGCGGGCATAGCGTATTTCTCCATGGTGGGGAACTGGGCGAAGGTC
CTGGTGGTGCTGCTGCTGTTTGCCGGCGTCGACGCG
>AY746872 
TACCAAGTGCGCAACTCCACGGGGCTTTACCATGTCACCAATGATTGCCCTAACTCGAGT
GTTGTGTACGAGGCAGACGATGCCATTCTGCATACTCCGGGGTGTGTCCCTTGCGTCCGC
GAGGGCAACGCCTCGAGGTGTTGGGTGGCGTTGACCCCCACGGTGGCCACCAGGGACGGC
AAACTCCCCACAACGCAGCTTCGACGCCACATCGACCTGCTTGTCGGGAGTGCTACCCTC
TGTTCGGCCCTCTACGTGGGGGACCTGTGCGGGTCTGTCTTTCTTGTTGGTCAACTGTTT
ACCTTCTCTCCCAGGCGCCACTGGACGACGCAAGACTGCAATTGTTCTATCTATCCCGGC
CATATAACGGGACACCGCATGGCATGGGATATGATGATGAACTGGTCCCCTACGACGGCG
CTGATAATGGCTCAGCTGCTCCGGATCCCACAAGCCATCTTGGACATGATCGCTGGTGCT
CACTGGGGAGTCCTGGCGGGCATAGCGTATTTCTCCATGGTGGGGAACTGGGCGAAGGTC
CTGGTGGTGCTGCTGCTATTTGCCGGCGTCGACGCG


>AY746858 
TACCAAGTGCGCAACTCCACGGGGCTTTACCATGTCACCAATGATTGCCCTAACTCGAGT
ATTGTGTACGAGGCAGACGATGCCATTCTGCATACTCCGGGGTGTGTCCCTTGCGTCCGC
GAGGGCAACGCCTCGAGGTGTTGGGTGGCGTTGACCCCCACGGTGGCCACCAGGGACGGC
AAACTCCCCACAACGCAGCTTCGACGCCACATCGACCTGCTTGTCGGGAGTGCTACCCTC
TGTTCGGCCCTCTACGTGGGGGACCTGTGCGGGTCTGTCTTTCTTGTTGGTCAGCTGTTC
ACCTTCTCTCCCAGGCGCCACTGGACGACGCAAGACTGCAATTGTTCTATCTATCCCGGC
CATATAACGGGTCACCGCATGGCATGGGATATGATGATGAACTGGTCCCCTACGGCGGCG
CTGGTAATGGCTCAGCTGCTCCGGATCCCACAAGCCATCTTGGACATGATCGCTGGTGCT
CACTGGGGAGTCCTGGCGGGCATAGCGTATTTCTCCATGGTGGGGAACTGGGCGAAGGTC
CTGGTGGTGCTGCTGCTATTTGCCGGCGTCGACGCG
>AY746854 
TACCAAGTGCGCAACTCCTCGGGGCTCTACCATGTCACCAATGATTGCCCCAACTCGAGT
ATTGTGTACGAGGCGGACGATGCCATCCTGCATACTCCGGGGTGCGTCCCTTGCGTTCGT
GAGGGTAACATCTCGAGGTGTTGGGTGGCAGTGACCCCCACGGTGGCCACCAAGGACGGC
AAACTCCCCACAACGCAGCTTCGACGTCACATCGATCTGCTTGTCGGGAGCGCCACCCTC
TGCTCGGCCCTCTACGTGGGGGACCTGTGCGGGTCTGTCTTTCTCGTCGGCCAACTGTTC
ACCTTCTCTCCTAGGCGCCACTGGACGACGCAAGACTGCAATTGTTCCATCTATCCCGGC
CATATAACGGGGCACCGCATGGCATGGGATATGATGATGAACTGGTCCCCTACGACGGCG
TTGGTGGTAGCGCAGCTGATCCGGATCCCGCAAGCCATCATGGACATGATCGCTGGTGCT
CACTGGGGAGTCCTGGCGGGCATAGCGTATTTCTCCATGGTGGGGAACTGGGCGAAGGTC
CTGGTAGTGCTGTTGCTATTCGCCGGCGTCGACGCG
>AY746843 
TACCAAGTACGCAATTCCTCGGGCCTTTATCATGTCACCAATGATTGCCCCAACTCGAGT
ATTGTGTACGAGACGGCCGATACCATCCTACACTCTCCGGGGTGTGTCCCTTGCGTTCGC
GAGGGCAACGCCTCGAAATGTTGGGTGGCGGTAGCCCCCTCGGTCGCCACCAAGGACGGC
AAACTCCCCACGACGCAGCTTCGACGTCACATCGATCTGCTTGTCGGGAGCGCCACCCTC
TGCTCGGCCCTCTATGTGGGGGACTTGTGCGGGTCTGTCTTTCTTGTCGGTCAAATGTTC
ACCTTCTCCCCCAGGCGCCACTGGACAACGCAAGAATGCAACTGTTCTATATACCCCGGC
CATATAACGGGTCACCGCATGGCATGGGATATGATGATGAACTGGTCTCCGACAACGGCG
CTGGTAGTAGCCCAGCTGCTCAGGATCCCGCAAGCCATCCTGGACATGATCGCTGGTGCC
CACTGGGGAGTCCTAGCGGGCATAGCGTATTTCTCCATGGTGGGGAACTGGGCGAAGGTT
CTGATAGTGCTGTTGCTGTTTGCCGGCGTCGATGCG
>AY746831 
TACCAGGTGCGCAACTCCACGGGGCTTTATCATGTCACCAACGATTGCCCTAACTCGAGC
ATTGTGTACGAGGCGGCCGATGCCATCCTGCACACTCCGGGGTGTGTCCCTTGCGTTCGC
GAGGGTAACGTCTCGAGGTGTTGGGTGGCGATGACCCCCACGGTGGCTACCAAGGACGGC
AAACTCCCCACAACGCAGCTTCGACGTCATATCGATCTGCTTGTCGGGAGTGCCACCCTC
TGCTCGGCCCTCTACGTGGGGGACCTGTGTGGGTCTATCTTTCTTGTTGACCAACTGTTT
ACCTTCTCTCCCAGACGTCACTGGACGACGCAAGACTGCAATTGCTCTATCTATCCCGGC
CATGTAACGGGTCACCGCATGGCATGGGATATGATGATGAACTGGTCCCCTACGACGGCG
TTGGTAGTAGCTCAGCTGCTCCGGATCCCACAAGCCATCTTGGATATGATCGCTGGGGCC
CACTGGGGAGTCCTGGCGGGCATGGCGTATTTTTCCATGGTGGGGAACTGGGCGAAGGTC
CTGGTAGTGCTGCTGCTATTCGCCGGCGTCGACGCG
>AY746820 
TACCAAGTGCGCAACTCCACGGGGCTTTACCATGTCACCAATGATTGCCCTAACTCGAGT
ATTGTGTACGAGACGGCCGATGCCATCCTACACACTCCGGGGTGTGTCCCTTGCGTCCGC
GAGGGTAACAGCTCGACGTGTTGGGTGGCGATGACCCCCACAGTGGCCACCAGGGACGGC
AGACTCCCCACAAAGCAGCTTCGACGTCACATCGATCTGCTTGTCGGGAGTGCCACCCTC
TGCTCGGCCCTCTATGTGGGGGACTTGTGCGGGTCTGTCTTCCTAGTTGGTCAGCTGTTT
ACCTTCTCTCCCAGGCGCCATTGGACGACGCAAGACTGCAATTGTTCCGTCTATCCCGGC
CATATAACGGGTCACCGCATGGCATGGGACATGATGATGAACTGGTCCCCTACAACGGCA
TTGGTAGTGGCTCAGCTGCTCCGGATCCCACAAGCCATCTTGGATATGATCGCTGGTGCT
CACTGGGGAGTCCTAGCGGGCATAGCGTATTTCTCCATGGTGGGGAACTGGGCGAAGGTC
TCGGTAGTGCTGCTGCTATTTGCCGGCGTCGACGCG


>AY746809 
TACGAAGTGCGCAACTCCACAGGGCTGTATCATGTCACCAATGACTGCCCTAACTCGAGC
ATTGTGTACGAGGCGGCTGATGCTATCCTGCACACTCCGGGGTGTGTCCCTTGCGTTCGC
GAGGGTAACATCTCGAGGTGTTGGGTGGCGTTGACCCCCACGGTGGCCACCAGGGACGGC
AAGCTCCCCACAACGCAGCTCCGACGTCACATCGATCTGCTTGTCGGGAGCGCCACTATC
TGTTCGGCCCTCTACGTGGGGGACCTGTGTGGGTCTGTCTTTCTTGTCGGCCAACTATTC
ACCTTCTCTCCCAGGCGCCACTGGACGACGCAGGACTGCAACTGCTCCATCTATCCCGGC
CACATAACGGGTCACCGTATGGCATGGGATATGATGGTGAACTGGTCCCCTACGACGGCG
TTGGTAGTAGCTCAGCTGCTCCGGATCCCACAAGCCATCTTGGATATGATCGCTGGTGCT
CACTGGGGAGTCCTGGCGGGCATAGCGTATTTCTCCATGGTGGGGAACTGGGCGAAGGTC
GTGGTAGTGCTGCTGCTGTTCGCCGGCGTCGACGCG
>AY746785 
TACCAGGTGCGCAACTCCACGGGGCTTTATCATGTCACCAATGATTGCCCTAACTCGAGT
ATTGTGTACGAGGCGGACAATGTCATTCTGCACACTCCGGGGTGTGTCCCTTGCGTTTGC
GAGGGTAACGCCTCGAGGTGTTGGGTGGCGATGACCCCCACGGTGGCCACCAGGGATGGC
AAACTCCCCACAACGCAGTTGCGACGTCACATCGACCTGCTTGTCGGGAGCGCCACCCTC
TGTTCGGCCCTTTACGTGGGGGACCTGTGCGGGTCTGTCTTTCTTGTCGGCCAACTGTTT
ACCTTCTCTCCCAGGCGCCACTGGACGACGCAGGAATGCAATTGTTCTATCTATCCTGGC
CACATAACGGGTCATCGCATGGCATGGGATATGATGATGAACTGGTCCCCCACGACGGCG
TTAGTAGTGGCTCAGCTGCTCCGGATCCCACAAGCCATCTTGGACATGATCGCTGGTGCC
CACTGGGGAGTCCTGGCGGGCATAGCGTATTTCTCCATGGTGGGGAACTGGGCGAAGGTC
CTGGTAGTGCTGCTGCTATTTGCCGGCGTCGATGCG
>AY746774 
cACCAAGTGCGCAACTCCACGGGGCTCTACCATGTCACCAACGATTGCCCTAACTCGAGT
ATTGTGTACGAGACGGCTGATGCCATCCTACACACTCCGGGGTGTGTCCCTTGCGTCCGC
GAGGGTAACGCCTCGAAGTGCTGGGTGGCGATGACCCCCACAGTGGCCACCAAGGACGGC
AAACTCCCCACAACGCAGCTTCGACGTCACATCGATCTGCTTGTCGGGAGTGCTACCCTT
TGCTCGGCCCTCTATGTGGGGGACTTGTGCGGGTCTATCTTCCTTGTCGGCCAGCTGTTT
ACCTTCTCTCCTAGGCGCCACTGGACGACGCAAGACTGCAACTGTTCTATCTATCCCGGC
CATATAACGGGTCACCGCATGGCATGGGATATGATGATGAACTGGTCCCCTACGACGGCA
TTGGTAGTGGCTCAGCTGCTCCGGATCCCACAAGCCATCTTGGATATGATCGCTGGTGCT
CACTGGGGAGTCCTAGCGGGCATAGCGTATTTTTCCATGGTGGGGAACTGGGCGAAGGTC
CTGGTAGTGCTGCTGCTATTCGCCGGCGTCGACGCG
>AY746762 
TACCAAGTGCGCAACTCCTCGGGGCTTTACCACGTCACCAATGATTGCCCTAATTCGAGT
ATTGTGTACGAGGCGGCCGATGCCATCCTGCACACTCCGGGGTGTGTCCCTTGCGTTCGT
GAGGGTAACGCCTCGAGGTGTTGGGTGGCGGTGACCCCTACGGTGGCCACCAGGGATGGC
AGCCTCCCCACAACGCAGCTTCGACGTCACATCGATCTGCTTGTCGGGAGCGCCACTCTC
TGCTCGGCCCTCTACGTGGGGGACCTGTGCGGGTCTGTCTTTCTTGTCGGTCAACTGTTT
ACCCTCTCTCCCAGGCGCCACTGGACGACGCAGGGCTGCAATTGTTCCATCTATCCCGGC
CATATAACGGGTCACCGCATGGCGTGGGATATGATGATGAACTGGTCCCCTACGACGGCG
TTGGTGGTAGCTCAACTGCTCCGGATCCCACAAGCCATCATGGACATGATCGCTGGTGCT
CACTGGGGAGTCCTGGCGGGCATAGCGTATTTCTCCATGGTGGGGAACTGGGCGAAGGTC
GTGGTAGTGCTGCTACTGTTTGCCGGCGTCGACGCG
>AY746750 
TACCAAGTGCGCAACTCCACGGGGCTTTATCATGTCACCAATGATTGCCCTAACTCGAGT
ATTGTGTACGAGACTTCCGATGCCATCCTACACACTCCGGGGTGTGTCCCTTGCGTTCGC
GAGGGCAACGTCTCGAGATGTTGGGTGACGGTGACCCCCACGGTGGCTACCAGGGACGGC
AAGCTCCCCGCAACGCAGCTTCGACGTCACATCGATCTGCTTGTCGGGAGCGCCACCCTC
TGTTCGGCCCTCTACGTGGGGGATCTGTGCGGGTCTGTCTTTCTTGTCGGCCAGCTGTTC
ACCTTCTCTCCCAGGCGCCACTGGACGACGCAAGGCTGCAATTGCTCTATCTATCCTGGC
CATATAACAGGTCACCGCATGGCATGGGATATGATGATGAACTGGTCCCCTACGGCGGCG
TTGGTGATGGCTCAGCTACTCCGGATCCCACAAGCCATCTTGGATATGATCGCTGGTGCC
CACTGGGGAGTCCTGGCGGGCATAGCGTATTTCTCCATGGTGGGGAACTGGGCGAAGGTC
CTGTTAGTGCTGCTGCTATTTGCCGGCGTCGACGCG


>AY746739 
TACCAAGTACGCAACTCCTCGGGCATCTACCATGTCACCAATGATTGCCCTAACTCGAGT
ATTGTGTACGAGACGCCCGACACCATTCTGCATACCCCGGGGTGTGTCCCTTGCGTTCGC
GAGGGTAACACCTCGAGATGTTGGGTGGCGGTGGCCCCCACAGTGGCCACCAGGGACGGC
AGAATCCCCATAGCGCAGCTTCGACGTCACATCGACCTGCTTGTCGGGAGCGCCACCCTC
TGCTCGGCCCTCTATGTGGGGGACTTGTGCGGGTCTGTCTTCCTTGTCAGTCAGCTGTTC
ACTTTCTCCCCCAGGCGCCATTGGACAACGCAAGACTGCAACTGTTCTATCTACCCCGGC
CATATAACGGGTCATCGCATGGCGTGGGATATGATGATGAATTGGTCTCCTACAACAGCG
TTGGTAGTAGCCCAGCTGCTCAGGATCCCGCAAGCCATCTTGGACATGATCGCTGGTGCC
CACTGGGGAGTCCTAGCGGGTATAGCGTATTTCTCCATGGCGGGGAATTGGGCGAAGGTC
CTGGTAGTGCTGTTGCTGTTTGCCGGCGTCGATGCG
>AY746726 
TACCAGGTACGCAACTCCTCGGGTCTCTATCACGTCACCAATGACTGCCCTAACTCGAGT
ATTGTGTACGAGACGGCCGATACCATTCTACATTCTCCGGGGTGTGTCCCTTGCGTTCGC
GAGGGTAATGCCTCGAAATGTTGGGTGGCGGTGGCCCCCACAGTCGCCACCAGGGACGGC
AAACTCCCCACGACGCAGCTTCGACGTCACATCGATCTCCTTGTCGGGAGCGCCACCCTC
TGCTCGGCCCTCTATGTAGGGGACTTGTGCGGGTCCGTCTTCCTTGTTGGCCAACTGTTC
ACTTTCTCCCCCAGGCGCCATTGGACAACGCAGGACTGTAACTGCTCTATCTATCCCGGC
CATATAACGGGCCACCGCATGGCATGGAATATGATGATGAACTGGTCCCCCACAGCAGCG
CTGATAGCAGCTCAGCTGCTCAGGGTCCCGCAAGCCATCTTGGACATGATCGCCGGTGCC
CACTGGGGAGTCCTAGCGGGCATAGCGTATTTCTCCATGGTGGGGAACTGGGGGAAAGTC
CTGGTAGTGCTGTTGCTGTTTGCCAGCGTTGATGCG
>AY746713 
TACCAAGTGCGCAACTCCACGGGGCTTTACCATGTCACCAATGATTGCCCTAACTCGAGT
ATTGTGTACGAGGCGGCCGATGCCATCCTCCACACTCCGGGGTGTGTCCCTTGTGTTCGC
GAGGGTAACGTCTCGAGGTGTTGGGTGGCGATAACCCCCACTGTGGCCACCAGGGATGGC
AAGCTCCCCACAACGCAGCTTCGACGTCACATCGATTTGCTTGTCGGGAGCGCCACCCTC
TGTTCGGCCCTCTATGTGGGGGACCTGTGTGGGTCTGTCTTTCTTGTCGGCCAACTGTTC
ACCTTCTCTCCTAGGCGCCACTGGACGACGCAAGACTGCAATTGTTCTATCTATCCCGGC
CATATAACGGGTCACCGCATGGCATGGGATATGATGATGAACTGGTCCCCCACGACGGCG
TTGGTAGTGGCTCAACTGCTCCGGATCCCACAAGCCATCTTGGACATGATCGCTGGTGCT
CACTGGGGAGTCCTGGCGGGCATAGCGTACTTTTCCATGGTGGGGAACTGGGCGAAGGTC
CTGGTTGTGCTGCTGCTATTCGCCGGCGTCGACGCG
>AY746690 
TACCAAGTGCGCAACTCCACGGGGCTTTACCATGTCACCAATGATTGCCCTAACTCGAGT
ATTGTGTACGAGACGGCCGATGCCATCCTACACACTCCGGGGTGTGTCCCTTGCGTCCGC
GAGGGCAACGCCTCGAGGTGTTGGGTGTCGATGACCCCCACAGTGGCCACCAAGGACGGC
AAACTCCCCACAACGCAGCTTCGCCGCCACATCGATCTGCTCGTCGGGAGCGCCACCCTC
TGCTCGGCCCTCTACGTGGGGGACTTGTGCGGGTCTGTCTTTCTTCTCGGTCAGCTGTTT
ACCTTCTCTCCCAGGCACCACTGGACGACGCAAGACTGCAATTGTTCTATCTATCCCGGC
CATATAACGGGCCACCGCATGGCATGGGATATGATGATGAACTGGTCTCCCACAACGGCA
TTGGTAGTGGCCCAGCTGCTCCGGATCCCACAGGCTATCATGGATATGATCGCTGGCGCT
CACTGGGGAGTCCTAGCGGGCGTAACGTATTTCTCCATGGTAGGTAACTGGGCGAAGGTT
CTGGTGGTGCTGCTGCTGTTCGCCGGCGTCGACGCG
>AY746679 
TTCCAAGTACGCAACTCCTCGGGCCTTTACCATGTCACCAATGATTGCCCTAACTCGAGT
ATTGTGTACGAGACGGCCGACACCATTCTACACTCTCCGGGATGTGTCCCTTGCGTTCGC
GAGGGTAACGCCTCGAAATGTTGGGTGGCGGTGGCCCCCACAGTGGCCACCAGGGATGGC
AAACTCCCCACGACGCAACTTCGACGTCATATCGATTTGCTTGTCGGGAGCGCCACCCTC
TGCTCGGCCCTCTATGTGGGGGACCTGTGCGGGTCTGTCTTCCTTGTCGGTCAATTGTTC
ACTTTCTCCCCCGGCGACCGCCGGACAACGCAAGAATGCAACTGTTCTATGTACCCCGGC
CATATAACGGGTCACCGCATGGCATGGGATATGATGATGAACTGGTCCCCTACAACAGCA
CTGATAGTAGCTCAGGTGCTTCGGGTCCCGCAAGCCATCTTGGACATGATCGCTGGTGCC
CACTGGGGAGTCCTAGCGGGCATAGCGTATTTCTCCATGGTGGGGAACTGGGCAAAGGTC
TTAGTGGTGCTGCTGCTATTTGCTGGCGTCGATGCG


>AY746666 
TACCAAGTACGCAACTCCTCGGGCCTCTACCATGTCACCAATGATTGCCCTAATTCGAGT
ATTGTGTACGAGACGGCTGATACCATCCTACACTCTCCGGGGTGTGTCCCTTGCGTTCGC
GAGGGTAACGCCTCGAAATGTTGGGTGGCGGTGGCCCCCACAGTCGCCACCAGGAACGGC
AATCTCCCCACAACGCAGCTTCGACGTCACATCGATCTGCTCGTCGGGAGCGCCACCCTC
TGCTCGGCCCTTTATGTGGGGGACTTGTGCGGGTCTGTCTTCCTTGTCGGTCAACTGTTC
ACTTTCTCCCCCAGGCGCCACTGGACAACGCAAGACTGCAACTGTTCTATCTACCCTGGC
CATATAACGGGCCACCGCATGGCATGGGATATGATGATGAACTGGTCCCCTACAACAGCG
CTGGTAGTAGCTCAGCTGCTCAGGGTCCCGCAAGCCATCTTGGACATGATCGCCGGTGCC
CACTGGGGAGTCCTAGCGGGCATAGCGTATTTCTCCATGGTGGGGAACTGGGCGAAAGTC
CTGGTAGTGCTGTTGCTGTTCGCCGGCGTCGATGCG
>AY746643 
TACCAAGTGCGCAATTCCACGGGGCTTTACCATGTTACCAATGATTGCCCTAATTCGAGT
ATTGTGTACGAGGCGTCTGATGCTATCCTGCACACTCCGGGGTGTGTCCCTTGCGTTCGC
GAGGGTAACGCCTCGAGGTGTTGGGTGGCGATGACCCCCACGGTGGCCACCAGGGATGGC
AAACTCCCCACGGCGCAGCTTCGACGTCACATCGATCTGCTTGTCGGGAGCGCTACTCTC
TGCTCGGCCCTTTACGTGGGGGACCTGTGCGGGTCTGTCTTCCTTGTCGGTCAACTGTTC
ACCTTCTCTCCCAGGCGCCACTGGACGACGCAAGACTGCAATTGTTCCATCTATCCCGGC
CATATAACGGGTCACCGCATGGCATGGGATATGATGATGAACTGGTCCCCTACGACGGCG
TTAGTGGTAGCTCAGCTGCTCCGGATCCCACAAGCCATCTTGGACATGATCGCTGGTGCC
CACTGGGGAGTCCTGGCGGGCATAGCGTATTTCTCCATGGTGGGGAACTGGGCGAAGGTT
CTGGTGGTGCTGCTGCTATTTGCCGGCGTTGACGCG
>AY746630 
TACCAAGTGCGCAACTCCACGGGGCTTTACCATGTCACCAATGATTGCCCTAACTCGAGT
ATTGTGTACGAGACGACCGATGCCATCCTACACACTCCGGGGTGTGTCCCTTGCGTCCGC
GAGGGCAACGCCTCGAGGTGTTGGGTGGCGATGACCCCCACGGTAGCCACCAGGGATGGC
AAACTCCCCGCAACGCAGCTTCGACGTCATATCGATCTGCTTGTCGGGAGTGCCACCCTC
TGTTCGGCCCTCTACGTGGGGGACTTGTGCGGGTCTGTCTTTCTTGTCGGTCAGCTGTTT
ACCTTCTCTCCCAGGCGCCATTGGACGACACAAGACTGCAACTGTTCTATCTATCCCGGC
CATATAACGGGTCACCGCATGGCATGGGATATGATGATGAACTGGTCCCCTACGACGGCA
CTGGTAATGGCTCAGCTGCTCCGGATCCCACAAGCCATCTTGGATATGATCGCTGGTGCT
CACTGGGGAGTCCTAGCGGGCATAGCGTATTACTCCATGGTGGGGAACTGGGCGAAGGTT
CTGGTAGTGCTGTTGCTATTCGCCGGCGTTGACGCG
>AY746619 
TATCAAGTACGCAACTCCTCGGGCATTTATCATGTCACCAATGATTGCCCTAACTCGAGT
ATTGTGTACGAGACGGCCGATGCCATCCTACACTCTCCGGGGTGTGTCCCTTGCGTTCGC
GAGGGTAACACCTCGAAATGTTGGGTGGCTGTGGCCCCCACAGTGGCCACCAGGGACGGT
AGACTCCCGGCAACGCAGCTTCGGCGTCACATCGATCTGCTTGTCGGGGCCGCCGCCTTC
TGCTCGGCCCTCTATGTGGGGGACTTGTGCGGGTCTGTCTTCCTTGTCGGTCAACTGTTC
ACTTTCTCCCCCAGGCACCACTGGACAACGCAAGACTGCAATTGTTCTATCTACCCCGGC
CATATAACGGGACATCGCATGGCGTGGGATATGATGACGAACTGGTCCCCTACGACAGCG
CTGGTAGTAGCGCAGCTGCTCAGGGTCCCGCAAGCCATCTTGGACATGATCGCTGGTGCC
CACTGGGGAGTCTTAGCGGGCATAGCGTATTTCTCCATGGTGGGGAACTGGGCGAAGGTC
TTGGTGGTGCTGTTGCTGTTTGCCGCTGTCGATGCG
