# Supplementary material for: Optimal Probe Length Varies for Targets with High Sequence Variation: Implications for Probe Library Design for Resequencing Highly Variable Genes
Source: PLoS One. 2008 Jun 18;3(6):e2500. doi: 10.1371/journal.pone.0002500 (PMC2430613; doi:10.1371/journal.pone.0002500)
Supplement: Text S1 — Target sequences used. The additional file Sequences.fa.tar contains the sequences used to carry out these experiments. Each file in the archive has the sequence data that we used to create the library for each target sequence. Each file in the archive corresponds to one target, for example, protease.fasta corresponds to the data we used to analyse HIV protease. (0.01 MB TAR) [file pone.0002500.s001.tar › np5.fasta]

>CY0020671-1566
AGCAAAAGCAGGGTTAATAATCACTCACCGAGTGACATCAAAATCATGGCGTCCCAAGGCACCAAACGGTCTTATGAACAGATGGAAACTGATGGGGATCGCCAGAATGCAACTGAGATTAGGGCATCCGTCGGGAAGATGATTGATGGAATTGGGAGATTCTACATCCAAATGTGCACTGAACTTAAACTCAGTGATCATGAAGGGCGGTTGATCCAGAACAGCTTGACAATAGAGAAAATGGTGCTCTCTGCTTTTGATGAAAGAAGGAATAAATACCTGGAAGAACACCCCAGCGCGGGGAAAGATCCCAAGAAAACTGGGGGGCCCATATACAGGAGAGTAGATGGAAAATGGATGAGGGAACTCGTCCTTTATGACAAAGAAGAGATAAGGCGAATCTGGCGCCAAGCCAACAATGGTGAGGATGCGACAGCTGGTCTAACTCACATAATGATCTGGCATTCCAATTTGAATGATGCAACATACCAGAGGACAAGAGCTCTTGTTCGAACTGGAATGGATCCCAGAATGTGCTCTCTGATGCAGGGCTCGACTCTCCCTAGAAGGTCCGGAGCTGCAGGTGCTGCAGTCAAAGGAATCGGGACAATGGTGATGGAACTGATCAGAATGGTCAAACGGGGGATCAACGATCGAAATTTCTGGAGAGGTGAGAATGGGCGGAAAACAAGAAGTGCTTATGAGAGAATGTGCAACATTCTTAAAGGAAAATTTCAAACAGCTGCACAAAGAGCAATGGTGGATCAAGTGAGAGAAAGTCGGAACCCAGGAAATGCTGAGATCGAAGATCTCATATTTTTGGCAAGATCTGCATTGATATTGAGAGGGTCAGTTGCTCACAAATCTTGCCTACCTGCCTGTGCGTATGGACCTGCAGTATCCAGTGGGTACGACTTCGAAAAAGAGGGATATTCCTTGGTGGGAATAGACCCTTTCAAACTACTTCAAAATAGCCAAATATACAGCCTAATCAGACCTAACGAGAATCCAGCACACAAGAGTCAGCTGGTGTGGATGGCATGCCATTCTGCTGCATTTGAAGATTTAAGATTGTTAAGCTTCATCAGAGGGACAAAAGTATCTCCGCGGGGGAAACTGTCAACTAGAGGAGTACAAATTGCTTCAAATGAGAACATGGATAATATGGGATCGAGCACTCTTGAACTGAGAAGCGGGTACTGGGCCATAAGGACCAGGAGTGGAGGAAACACTAATCAACAGAGGGCCTCCGCAGGCCAAACCAGTGTGCAACCTACGTTTTCTGTACAAAGAAACCTCCCATTTGAAAAGTCAACCATCATGGCAGCATTCACTGGAAATACGGAGGGAAGGACTTCAGACATGAGGGCAGAAATCATAAGAATGATGGAAGGTGCAAAACCAGAAGAAGTGTCATTCCGGGGGAGGGGAGTTTTCGAGCTCTCAGACGAGAAGGCAACGAACCCGATCGTGCCCTCTTTTGATATGAGTAATGAAGGATCTTATTTCTTCGGAGACAATGCAGAAGAGTACGACAATTAAGGAAAAAATACCCTTGTTTCTACT
>CY000372/1-1566
AGCAAAAGCAGGGTTAATAATCACTCACTGAGTGACATCAAAATCATGGCGTCTCAAGGCACCAAACGGTCTTATGAACAGATGGAAACTGATGGGGATCGCCAGAATGCAACTGAGATTAGGTCATCCGTCGGGAAGATGATTGATGGAATTGGGCGATTCTACATCCAAATGTGCACTGAACTTAAACTCAGTGATTATGAAGGTCGGTTGATCCAAAACAGCTTGACAATAGAGAAAATGGTGCTCTCTGCTTTTGATGAGAGAAGGAATAGATATCTGGAAGAACACCCCAGCGCGGGGAAAGATCCTAAGAAAACTGGAGGGCCCATATACAAAAGAGTAGATGGAAGATGGATGAGGGAACTCGTCCTTTATGATAAAGAAGAAATAAGGCGAATCTGGCGTCAAGCCAACAATGGTGAGGATGCGACAGCTGGTCTAACTCACATGATGATCTGGCACTCCAATTTGAATGATGCAACATACCAGAGGACAAGAGCTCTTGTTCGAACCGGAATGGATCCCAGAATGTGCTCTCTGATGCAGGGCTCGACCCTTCCTAGAAGGTCCGGAGCTGCAGGTGCTGCAGTCAAAGGAATCGGGACAATGGTGATGGAGCTGATCAGAATGATCAAACGGGGGATCAACGATCGAAATTTCTGGAGAGGTGAGAATGGGCGGAAAACAAGAAGTGCTTATGAGAGAATGTGCAACATTCTTAAAGGAAAATTTCAAACAGCTGCACAAAGAGCAATGATGGATCAAGTGAGAGAAAGTCGGAACCCAGGAAATGCTGAGATCGAAGATCTCATATTTTTGGCAAGATCTGCATTAATATTGAGAGGGTCAGTTGCTCACAAATCTTGCCTACCTGCCTGTGTGTATGGACCTGCAGTATCCAGTGGGTACGACTTCGAAAAAGAGGGATATTCCTTGGTGGGAATAGACCCTTTCAAACTACTTCAAAATAGCCAGGTGTACAGCCTAATCAGACCGAACGAGAATCCAGCACACAAGAGTCAGCTGGTGTGGATGGCATGCCATTCTGCTGCATTTGAAGATTTAAGGTTGTTAAGCTTCATCAGAGGGACCAAAGTATCTCCGCGGGGGAAGCTTTCAACTAGAGGAGTACAAATTGCTTCAAATGAGAACATGGATAATATGGGATCAAGTACTCTTGAACTGAGAAGCGGGTACTGGGCCATAAGGACCAGGAGTGGAGGAAACACTAATCAACAGAGGGCCTCCGCAGGCCAAATCAGTGTGCAACCTACGTTTTCTGTACAAAGAAACCTCCCATTTGAAAAATCAACTGTCATGGCAGCATTCACTGGAAATACGGAGGGAAGAACCTCAGACATGAGGGCAGAAATCATAAGAATGATGGAAGGTGCAAAACCAGAGGAAGTGTCTTTCCGTGGGCGGGGAGTTTTCGAGCTCTCAGACGAGAAGGCAACGAACCCGATCGTGCCCTCTTTTGAAATGAGTAATGAAGGATCTTATTTCTTCGGAGACAATGCAGAAGAGTACGACAATTAAAGAAAAAATACCCTTGTTTCTACT
>CY000036/1-1566
AGCAAAAGCAGGGTTAATAATCACTCACTGAGTGACATCAAAATCATGGCGTCTCAAGGCACCAAACGGTCTTATGAACAGATGGAAACTGATGGGGATCGCCAGAATGCAACTGAGATTAGGTCATCCGTCGGGAAGATGATTGATGGAATTGGGCGATTCTACATCCAAATGTGCACTGAACTTAAACTCAGTGATTATGAAGGGCGGTTGATCCAAAACAGCTTGACAATAGAGAAAATGGTGCTCTCTGCTTTTGATGAGAGAAGGAATAGATATCTGGAAGAACACCCCAGCGCGGGGAAAGATCCTAAGAAAACTGGAGGGCCCATATACAAAAGAATAGATGGAAGATGGATGAGGGAACTCGTCCTTTATGATAAAGAAGAAATAAGGCGAATCTGGCGTCAAGCCAACAATGGTGAGGATGCGACAGCTGGTCTAACTCACATGATGATCTGGCACTCCAATTTGAATGATGCAACATACCAGAGGACAAGAGCTCTTGTTCGAACCGGAATGGATCCCAGAATGTGCTCTCTGATGCAGGGCTCGACCCTTCCTAGAAGGTCCGGAGCTGCAGGTGCTGCAGTCAAAGGAATCGGGACAATGGTGATGGAGCTGATCAGAATGATCAAACGGGGGATCAACGATCGAAATTTCTGGAGAGGTGAGAATGGGCGGAAAACAAGAAGTGCTTATGAGAGAATGTGCAACATTCTTAAAGGAAAATTTCAAACAGCTGCACAAAGAGCAATGGTGGATCAAGTGAGAGAAAGTCGGAACCCAGGAAATGCTGAGATCGAAGATCTCATATTTTTGGCAAGATCCGCATTAATATTGAGAGGGTCAGTTGCTCACAAATCTTGCTTACCTGCCTGTGTGTATGGACCTGCAGTATCCAGTGGGTACGACTTCGAAAAAGAGGGATATTCCTTGGTGGGAATAGACCCTTTCAAACTACTTCAAAACAGCCAGGTGTACAGCCTAATCAGACCGAACGAGAATCCAGCACACAAGAGTCAGCTGGTGTGGATGGCATGCCATTCTGCTGCATTTGAAGATTTAAGATTGTTAAGCTTCATCAGAGGGACCAAAGTATCTCCACGGGGGAAGCTTTCAACTAGGGGAGTACAAATTGCTTCAAATGAGAACATGGATAATATGGGATCAAGTACTCTTGAACTGAGAAGCGGGTACTGGGCCATAAGAACCAGGAGTGGAGGAAACACTAATCAACAGAGGGCCTCCGCAGGCCAAATCAGTGTGCAACCTACGTTTTCTGTACAAAGAAACCTCCCATTTGAAAAATCAACTGTCATGGCAGCATTCACTGGAAATACGGAGGGAAGAACCTCAGACATGAGGGCAGAAATCATAAGAATGATGGAAGGTGCAAAACCAGAGGAAGTGTCTTTCCGTGGGCGGGGAGTTTTCGAGCTCTCAGACGAGAAGGCAACGAACCCGATCGTGCCCTCTTTTGAAATGAGTAATGAAGGATCTTATTTCTTCGGAGACAATGCAGAAGAGTACGACAATTAAAGAAAAAATACCCTTGTTTCTACT
>CY001232/1-1566
AGCAAAAGCAGGGTTAATAATCACTCACTGAGTGACATCAAAATCATGGCGTCTCAAGGCACCAAACGGTCTTATGAACAGATGGAAACTGATGGGGATCGCCAGAATGCAACTGAGATTAGGTCATCCGTCGGGAAGATGATTGATGGAATTGGGCGATTCTACATCCAAATGTGCACTGAACTTAAACTCAGTGATTATGAAGGGCGGTTGATCCAAAACAGCTTGACAATAGAGAAAATGGTGCTCTCTGCTTTTGATGAGAGAAGGAATAGATATCTGGAAGAACACCCCAGCGCGGGGAAAGATCCTAAGAAAACTGGAGGGCCCATATACAAAAGAGTAGATGGAAGATGGATGAGGGAACTCGTCCTTTATGATAAAGAAGAAATAAGGCGAATCTGGCGTCAAGCCAACAATGGTGAGGATGCGACAGCTGGTCTAACTCACATGATGATCTGGCACTCCAATTTGAATGATGCAACATACCAGAGGACAAGAGCTCTTGTTCGAACCGGAATGGATCCCAGAATGTGCTCTCTGATGCAGGGCTCGACCCTTCCTAGAAGGTCCGGAGCTGCAGGTGCTGCAGTCAAAGGAATCGGGACAATGGTGATGGAGCTGATCAGAATGATCAAACGGGGGATCAACGATCGAAATTTCTGGAGAGGTGAGAATGGGCGGAAAACAAGAAGTGCTTATGAGAGAATGTGCAACATTCTTAAAGGAAAATTTCAAACAGCTGCACAAAGAGCAATGGTGGATCAAGTGAGAGAAAGTCGGAACCCAGGAAATGCTGAGATCGAAGATCTCATATTTCTGGCAAGATCTGCATTAATATTGAGAGGGTCAGTTGCTCACAAATCTTGCCTACCTGCCTGTGTGTATGGACCTGCAGTATCCAGTGGGTACGACTTCGAAAAAGAGGGATATTCCTTGGTGGGAATAGACCCTTTCAAACTACTTCAAAATAGCCAGGTGTACAGCCTAATCAGACCGAACGAGAATCCAGCACACAAGAGTCAGCTGGTGTGGATGGCATGCCATTCTGCTGCATTTGAAGATTTAAGATTGTTAAGCTTCATCAGAGGGACCAAAGTATCTCCGCGGGGGAAGCTTTCAACTAGAGGAGTACAAATTGCTTCAAATGAGAACATGGATAATATGGGATCAAGTACTCTTGAACTGAGAAGCGGGTACTGGGCCATAAGAACCAGGAGTGGAGGAAACACTAATCAACAGAGGGCCTCCGCAGGCCAAATCAGTGTGCAACCTACGTTTTCTGTACAAAGAAACCTCCCATTTGAAAAATCAACTGTCATGGCAGCATTCACTGGAAATACGGAGGGAAGAACCTCAGACATGAGGGCAGAAATCATAAGAATGATGGAAGGTGCAAAACCAGAGGAAGTGTCTTTCCGTGGGCGGGGAGTTTTCGAGCTCTCAGACGAGAAGGCAACGAACCCGATCGTGCCCTCTTTTGAAATGAGTAATGAAGGATCTTATTTCTTCGGAGACAATGCAGAAGAGTACGACAATTAAAGAAAAAATACCCTTGTTTCTACT
>CY001032/1-1566
AGCAAAAGCAGGGTTAATAATCACTCACTGAGTGACATCAAAATCATGGCGTCTCAAGGCACCAAACGGTCTTATGAACAGATGGAAACTGATGGGGATCGCCAGAATGCAACTGAGATTAGGTCATCCGTCGGGAAGATGATTGATGGAATTGGGCGATTCTACATCCAAATGTGCACTGAACTTAAACTCAGTGATTATGAAGGGCGGTTGATCCAAAACAGCTTGACAATAGAGAAAATGGTGCTCTCTGCTTTTGATGAGAGAAGGAATAGATATCTGGAAGAACACCCCAGCGCGGGGAAAGATCCTAAGAAAACTGGAGGGCCCATATACAAAAGAGTAGATGGAAGATGGATGAGGGAACTCGTCCTTTATGATAAAGAAGAAATAAGGCGAATCTGGCGTCAAGCCAACAATGGTGAGGATGCGACAGCTGGTCTAACTCACATGATGATCTGGCACTCCAATTTGAATGATGCAACATACCAGAGGACAAGAGCTCTTGTTCGAACCGGAATGGATCCCAGAATGTGCTCTCTGATGCAGGGCTCGACCCTTCCTAGAAGGTCCGGAGCTGCAGGTGCTGCAGTCAAAGGAATCGGGACAATGGTGATGGAGCTGATCAGAATGATCAAACGGGGGATCAACGATCGAAATTTCTGGAGAGGTGAGAATGGGCGGAAAACAAGAAGTGCTTATGAGAGAATGTGCAACATTCTTAAAGGAAAATTTCAAACAGCTGCACAAAGAGCAATGGTGGATCAAGTGAGAGAAAGTCGGAACCCAGGAAATGCTGAGATCGAAGATCTCATATTTCTGGCAAGATCTGCATTAATATTGAGAGGGTCAGTTGCTCACAAATCTTGCCTACCTGCCTGTGTGTATGGACCTGCAGTATCCAGTGGGTACGACTTCGAAAAAGAGGGATATTCCTTGGTGGGAATAGACCCTTTCAAACTACTTCAAAATAGCCAGGTGTACAGCCTAATCAGACCGAACGAGAATCCAGCACACAAGAGTCAGCTGGTGTGGATGGCATGCCATTCTGCTGCATTTGAAGATTTAAGATTGTTAAGCTTCATCAGAGGGACCAAAGTATCTCCGCGGGGGAAGCTTTCAACTAGAGGAGTACAAATTGCTTCAAATGAGAACATGGATAATATGGGATCAAGTACTCTTGAACTGAGAAGCGGGTACTGGGCCATAAGAACCAGGAGTGGAGGAAACACTAATCAACAGAGGGCCTCCGCAGGCCAAATCAGTGTGCAACCTACGTTTTCTGTACAAAGAAACCTCCCATTTGAAAAATCAACTGTCATGGCAGCATTCACTGGAAATACGGAGGGAAGAACCTCAGACATGAGGGCAGAAATCATAAGAATGATGGAAGGTGCAAAACCAGAGGAAGTGTCTTTCCGTGGGCGGGGAGTTTTCGAGCTCTCAGACGAGAAGGCAACGAACCCGATCGTGCCCTCTTTTGAAATGAGTAATGAAGGATCTTATTTCTTCGGAGACAATGCAGAAGAGTACGACAATTAAAGAAAAAATACCCTTGTTTCTACT


>CY000196/1-1566
AGCAAAAGCAGGGTTAATAATCACTCATTGAGTGACATCAAAATCATGGCGTCTCAAGGCACCAAACGGTCTTATGAACAGATGGAAACTGATGGGGATCGCCAGAATGCAACTGAGATTAGGTCATCCGTCGGGAAGATGATTGATGGAATTGGGCGATTCTACATCCAAATGTGCACTGAACTTAAACTCAGTGATTATGAAGGGCGGTTGATCCAAAACAGCTTGACAATAGAGAAAATGGTGCTCTCTGCTTTTGATGAGAGAAGGAATAGATATCTGGAAGAACACCCCAGCGCGGGGAAAGATCCTAAGAAAACTGGAGGGCCCATATACAAAAGAGTAGATGGAAGATGGATGAGGGAACTCGTCCTTTATGATAAAGAAGAAATAAGGCGAATCTGGCGTCAAGCCAACAATGGTGAGGATGCGACAGCTGGTCTAACTCACATGATGATCTGGCACTCCAATTTGAATGATGCAACATACCAGAGGACAAGAGCTCTTGTTCGAACCGGAATGGATCCCAGAATGTGCTCTCTGATGCAGGGCTCGACCCTTCCTAGAAGGTCCGGAGCTGCAGGTGCTGCAGTCAAAGGAATCGGGACAATGGTGATGGAGCTGATCAGAATGATCAAACGGGGGATCAACGATCGAAATTTCTGGAGAGGTGAGAATGGGCGGAAAACAAGAAGTGCTTATGAGAGAATGTGCAACATTCTTAAAGGAAAATTTCAAACAGCTGCACAAAGAGCAATGGTGGATCAAGTGAGAGAAAGTCGGAACCCAGGAAATGCTGAGATCGAAGATCTCATATTTCTGGCAAGATCTGCATTAATATTGAGAGGGTCAGTTGCTCACAAATCTTGCCTACCTGCCTGTGTGTATGGACCTGCAGTATCCAGTGGGTACGACTTCGAAAAAGAGGGATATTCCTTGGTGGGAATAGACCCTTTCAAACTACTTCAAAATAGCCAGATGTACAGCCTAATCAGACCGAACGAGAATCCAGCACACAAGAGTCAGCTGGTGTGGATGGCATGCCATTCTGCTGCATTTGAAGATTTAAGATTGTTAAGCTTCATCAGAGGGACCAAAGTATCTCCGCGGGGGAAGCTTTCAACTAGAGGAGTACAAATTGCTTCAAATGAGAACATGGATAATATGGGATCAAGTACTCTTGAACTGAGAAGCGGGTACTGGGCCATAAGAACCAGGAGTGGAGGAAACACTAATCAACAGAGGGCCTCCGCAGGCCAAATCAGTGTGCAACCTACGTTTTCTGTACAAAGAAACCTCCCATTTGAAAAATCAACTGTCATGGCAGCATTCACTGGAAATACGGAGGGAAGAACCTCAGACATGAGGGCAGAAATCATAAGAATGATGGAAGGTGCAAAACCAGAGGAAGTGTCTTTCCGTGGGCGGGGAGTTTTCGAGCTCTCAGACGAGAAGGCAACGAACCCGATCGTGCCCTCTTTTGAAATGAGTAATGAAGGATCTTATTTCTTCGGAGACAATGCAGAAGAGTACGACAATTAAAGAAAAAATACCCTTGTTTCTACT
>CY001048/1-1566
AGCAAAAGCAGGGTTAATAATCACTCACTGAGTGACATCAAAATCATGGCGTCTCAAGGCACCAAACGGTCTTATGAACAGATGGAAACTGATGGGGATCGCCAGAATGCAACTGAGATTAGGTCATCCGTCGGGAAGATGATTGATGGAATTGGGCGATTCTACATCCAAATGTGCACTGAACTTAAACTCAGTGATTATGAAGGGCGGTTGATCCAAAACAGCTTGACAATAGAGAAAATGGTGCTCTCTGCTTTTGATGAGAGAAGGAATAGATATCTGGAAGAACACCCCAGCGCGGGGAAAGATCCTAAGAAAACTGGAGGGCCCATATACAAAAGAATAGATGGAAGATGGATGAGGGAACTCGTCCTTTATGATAAAGAAGAAATAAGGCGAATCTGGCGTCAAGCCAACAATGGTGAGGATGCGACAGCTGGTCTAACTCACATGATGATCTGGCACTCCAATTTGAATGATGCAACATACCAGAGGACAAGAGCTCTTGTTCGAACCGGAATGGATCCCAGAATGTGCTCTCTGATGCAGGGCTCGACCCTTCCTAGAAGGTCCGGAGCTGCAGGTGCTGCAGTCAAAGGAATCGGGACAATGGTGATGGAGCTGATCAGAATGATCAAACGGGGGATCAACGATCGAAATTTCTGGAGAGGTGAGAATGGGCGGAAAACAAGAAGTGCTTATGAGAGAATGTGCAACATTCTTAAAGGAAAATTTCAAACAGCTGCACAAAGAGCAATGGTGGATCAAGTGAGAGAAAGTCGGAACCCAGGAAATGCTGAGATCGAAGATCTCATATTTTTGGCAAGATCTGCATTAATATTGAGAGGGTCAGTTGCTCACAAATCTTGCCTACCTGCCTGTGTGTATGGACCTGCAGTATCCAGTGGGTACGACTTCGAAAAAGAGGGATATTCCTTGGTGGGAATAGACCCTTTCAAACTACTTCAAAACAGCCAGGTGTACAGCCTAATCAGACCGAACGAGAATCCAGCACACAAGAGTCAGCTGGTGTGGATGGCATGCCATTCTGCTGCATTTGAAGATTTAAGATTGTTAAGCTTCATCAGAGGGACCAAAGTATCTCCGCGGGGGAAGCTTTCAACTAGAGGAGTACAAATTGCTTCAAATGAGAACATGGATAATATGGGATCAAGTACTCTTGAACTGAGAAGCGGGTACTGGGCCATAAGAACCAGGAGTGGAGGAAACACTAATCAACAGAGGGCCTCCGCAGGCCAAATCAGTGTGCAACCTACGTTTTCTGTACAAAGAAACCTCCCATTTGAAAAATCAACTGTCATGGCAGCATTCACTGGAAATACGGAGGGAAGAACCTCAGACATGAGGGCAGAAATCATAAGAATGATGGAAGGTGCAAAACCAGAGGAAGTGTCTTTCCGTGGGCGGGGAGTTTTCGAGCTCTCAGACGAGAAGGCAACGAACCCGATCGTGCCCTCTTTTGAAATGAGTAATGAAGGATCTTATTTCTTCGGAGACAATGCAGAAGAGTACGACAATTAAAGAAAAAATACCCTTGTTTCTACT
>CY000904/1-1566
AGCAAAAGCAGGGTTAATAATCACTCACTGAGTGACATCAAAATCATGGCGTCTCAAGGCACCAAACGGTCTTATGAACAGATGGAAACTGATGGGGATCGCCAGAATGCAACTGAGATTAGGTCATCCGTCGGGAAGATGATTGATGGAATTGGGCGATTCTACATCCAAATGTGCACTGAACTTAAACTCAGTGATTATGAAGGGCGGTTGATCCAAAACAGCTTGACAATAGAGAAAATGGTGCTCTCTGCTTTTGATGAGAGAAGGAATAGATATCTGGAAGAACACCCCAGCGCGGGGAAAGATCCTAAGAAAACTGGAGGGCCCATATACAAAAGAATAGATGGAAGATGGATGAGGGAACTCGTCCTTTATGATAAAGAAGAAATAAGGCGAATCTGGCGTCAAGCCAACAATGGTGAGGATGCGACAGCTGGTCTAACTCACATGATGATCTGGCACTCCAATTTGAATGATGCAACATACCAGAGGACAAGAGCTCTTGTTCGAACCGGAATGGATCCCAGAATGTGCTCTCTGATGCAGGGCTCGACCCTTCCTAGAAGGTCCGGAGCTGCAGGTGCTGCAGTCAAAGGAATCGGGACAATGGTGATGGAGCTGATCAGAATGATCAAACGGGGGATCAACGATCGAAATTTCTGGAGAGGTGAGAATGGGCGGAAAACAAGAAGTGCTTATGAGAGAATGTGCAACATTCTTAAAGGAAAATTTCAAACAGCTGCACAAAGAGCAATGGTGGATCAAGTGAGAGAAAGTCGGAACCCAGGAAATGCTGAGATCGAAGATCTCATATTTTTGGCAAGATCTGCATTAATATTGAGAGGGTCAGTTGCTCACAAATCTTGCCTACCTGCCTGTGTGTATGGACCTGCAGTATCCAGTGGGTACGACTTCGAAAAAGAGGGATATTCCTTGGTGGGAATAGACCCTTTCAAACTACTTCAAAACAGCCAGGTGTACAGCCTAATCAGACCGAACGAGAATCCAGCACACAAGAGTCAGCTGGTGTGGATGGCATGCCATTCTGCTGCATTTGAAGATTTAAGATTGTTAAGCTTCATCAGAGGGACCAAAGTATCTCCGCGGGGGAAGCTTTCAACTAGGGGAGTACAAATTGCTTCAAATGAGAACATGGATAATATGGGATCAAGTACTCTTGAACTGAGAAGCGGGTACTGGGCCATAAGAACCAGGAGTGGAGGAAACACTAATCAACAGAGGGCCTCCGCAGGCCAAATCAGTGTGCAACCTACGTTTTCTGTACAAAGAAACCTCCCATTTGAAAAATCAACTGTCATGGCAGCATTCACTGGAAATACGGAGGGAAGAACCTCAGACATGAGGGCAGAAATCATAAGAATGATGGAAGGTGCAAAACCAGAGGAAGTGTCTTTCCGTGGGCGGGGAGTTTTCGAGCTCTCAGACGAGAAGGCAACGAACCCGATCGTGCCCTCTTTTGAAATGAGTAATGAAGGATCTTATTTCTTCGGAGACAATGCAGAAGAGTACGACAATTAAAGAAAAAATACCCTTGTTTCTACT
>CY001091/1-1566
AGCAAAAGCAGGGTTAATAATCACTCACTGAGTGACATCAAAATCATGGCGTCTCAAGGCACCAAACGGTCTTATGAACAGATGGAAACTGATGGGGATCGCCAGAATGCAACTGAGATTAGGTCATCCGTCGGGAAGATGATTGATGGAATCGGGCGATTCTACATCCAAATGTGCACTGAACTTAAACTCAGTGATTATGAAGGTCGGTTGATCCAAAACAGCTTGACAATAGAGAAAATGGTGCTCTCTGCTTTTGATGAGAGAAGGAATAGATATCTGGAAGAACACCCCAGCGCGGGGAAAGATCCTAAGAAAACTGGAGGGCCCATATACAAAAGAGTAGATGGAAGATGGATGAGGGAACTCGTCCTTTATGATAAAGAAGAAATAAGGCGAATCTGGCGTCAAGCCAACAATGGTGAGGATGCGACAGCTGGTCTAACTCACATGATGATCTGGCACTCCAATTTGAATGATGCAACATACCAGAGAACAAGAGCTCTTGTTCGAACCGGAATGGATCCCAGAATGTGCTCTCTGATGCAGGGCTCGACCCTTCCTAGAAGGTCCGGAGCTGCAGGTGCTGCAGTCAAAGGAATCGGGACAATGGTGATGGAGCTGATCAGAATGATCAAACGGGGGATCAACGATGGAAATTTCTGGAGAGGTGAGAATGGGCGGAAAACAAGAAGTGCTTATGAGAGAATGTGCAACATTCTTAAAGGAAAATTTCAAACAGCTGCACAAAGAGCAATGGTGGATCAAGTGAGAGAAAGTCGGAACCCAGGAAATGCTGAGATCGAAGATCTCATATTTTTGGCAAGATCTGCATTAATATTGAGAGGGTCAGTTGCTCACAAATCTTGCCTACCTGCCTGTGTGTATGGACCTGCAGTATCCAGTGGGTACGACTTCGAAAAAGAGGGATATTCCTTGGTGGGAATAGACCCTTTCAAACTACTTCAAAATAGCCAGGTGTACAGCCTAATCAGACCGAACGAGAATCCAGCACACAAGAGTCAGCTGGTGTGGATGGCATGCCATTCTGCTGCATTTGAAGATTTAAGGTTGTTAAGCTTCATCAGAGGGACCAAAGTATCTCCGCGGGGGAAGCTTTCAACTAGAGGAGTACAAATTGCTTCAAATGAGAACATGGATAATATGGGATCAAGTACTCTTGAACTGAGAAGCGGGTACTGGGCCATAAGGACCAGGAGTGGAGGAAACACTAATCAACAGAGGGCCTCCGCAGGCCAAATCAGTGTGCAACCTACGTTTTCTGTACAAAGAAACCTCCCATTTGAAAAATCAACTGTCATGGCAGCATTCACTGGAAATACGGAGGGAAGAACCTCAGACATGAGGGCAGAAATCATAAGAATGATGGAAGGTGCAAAACCAGAGGAAGTGTCTTTCCGTGGGCGGGGAGTTTTCGAGCTCTCAGACGAGAAGGCAACGAACCCGATCGTGCCCTCTTTTGAAATGAGTAATGAAGGATCTTATTTCTTCGGAGACAATGCAGAAGAGTACGACAATTAAAGAAAAAATACCCTTGTTTCTACT
>CY001115/1-1566
AGCAAAAGCAGGGTTAATAATCACTCACTGAGTGACATCAAAATCATGGCGTCTCAAGGCACCAAACGGTCTTATGAACAGATGGAAACTGATGGGGATCGCCAGAATGCAACTGAGATTAGGTCATCCGTCGGGAAGATGATTGATGGAATTGGGCGATTCTACATCCAAATGTGCACTGAACTTAAACTCAGTGATTATGAAGGTCGGTTGATCCAAAACAGCTTGACAATAGAGAAAATGGTGCTCTCTGCTTTTGATGAGAGAAGGAATAGATATCTGGAAGAACACCCCAGCGCGGGGAAAGATCCTAAGAAAACTGGAGGGCCCATATACAAAAGAGTAGATGGAAGATGGATGAGGGAACTCGTCCTTTATGATAAAGAAGAAATAAGGCGAATCTGGCGTCAAGCCAACAATGGTGAGGATGCGACAGCTGGTCTAACTCACATGATGATCTGGCACTCCAATTTGAATGATGCAACATACCAGAGGACAAGAGCTCTTGTTCGAACCGGAATGGATCCCAGAATGTGCTCTCTGATGCAGGGCTCGACCCTTCCTAGAAGGTCCGGAGCTGCAGGTGCTGCAGTCAAAGGAATCGGGACAATGGTGATGGAGCTGATCAGAATGATCAAACGGGGGATCAACGATCGAAATTTCTGGAGAGGTGAGAATGGGCGGAAAACAAGAAGTGCTTATGAGAGAATGTGCAACATTCTTAAAGGAAAATTTCAAACAGCTGCACAAAGAGCAATGGTGGATCAAGTGAGAGAAAGTCGGAACCCAGGAAATGCTGAGATCGAAGATCTCATATTTTTGGCAAGATCTGCATTAATATTGAGAGGGTCAGTTGCTCACAAATCTTGCCTACCTGCCTGTGTGTATGGACCTGCAGTATCCAGTGGGTACGACTTCGAAAAAGAGGGATATTCCTTGGTGGGAATAGACCCTTTCAAACTACTTCAAAATAGCCAGGTGTACAGCCTAATCAGACCGAACGAGAATCCAGCACACAAGAGTCAGCTGGTGTGGATGGCATGCCATTCTGCTGCATTTGAAGATTTAAGGTTGTTAAGCTTCATCAGAGGGACCAAAGTATCTCCGCGGGGGAAGCTTTCAACTAGAGGAGTACAAATTGCTTCAAATGAGAACATGGATAATATGGGATCAAGTACTCTTGAACTGAGAAGCGGGTACTGGGCCATAAGGACCAGGAGTGGAGGAAACACTAATCAACAGAGGGCCTCCGCAGGCCAAATCAGTGTGCAACCTACGTTTTCTGTACAAAGAAACCTCCCATTTGAAAAATCAACTGTCATGGCAGCATTCACTGGAAATACGGAGGGAAGAACCTCAGACATGAGGGCAGAAATCATAAGAATGATGGAAGGTGCAAAACCAGAGGAAGTGTCTTTCCGTGGGCGGGGAGTTTTCGAGCTCTCAGACGAGAAGGCAACGAACCCGATCGTGCCCTCTTTTGAAATGAGTAATGAAGGATCTTATTTCTTCGGAGACAATGCAGAAGAGTACGACAATTAAAGAAAAAATACCCTTGTTTCTACT


>CY001056/1-1566
AGCAAAAGCAGGGTTAATAATCACTCACTGAGTGACATCAAAATCATGGCGTCTCAAGGCACCAAACGGTCTTATGAACAGATGGAAACTGATGGGGATCGCCAGAATGCAACTGAGATTAGGTCATCCGTCGGGAAGATGATTGATGGAATTGGGCGATTCTACATCCAAATGTGCACTGAACTTAAACTCAGTGATTATGAAGGGCGGTTGATCCAAAACAGCTTGACAATAGAGAAAATGGTGCTCTCTGCTTTTGATGAGAGAAGGAATAGATATCTGGAAGAACACCCCAGCGCGGGGAAAGATCCTAAGAAAACTGGAGGGCCCATATACAAAAGAGTAGATGGAAGATGGATGAGGGAACTCGTCCTTTATGATAAAGAAGAAATAAGGCGAATCTGGCGTCAAGCCAACAATGGTGAGGATGCGACAGCTGGTCTAACTCACATGATGATCTGGCACTCCAATTTGAATGATGCAACATACCAGAGGACAAGAGCTCTTGTTCGAACCGGAATGGATCCCAGAATGTGCTCTCTGATGCAGGGCTCGACCCTTCCTAGAAGGTCCGGAGCTGCAGGTGCTGCAGTCAAAGGAATCGGGACAATGGTGATGGAGCTGATCAGAATGATCAAACGGGGGATCAACGATCGAAATTTCTGGAGAGGTGAGAATGGGCGGAAAACAAGAAGTGCTTATGAGAGAATGTGCAACATTCTTAAAGGAAAATTTCAAACAGCTGCACAAAGAGCAATGGTGGATCAAGTGAGAGAAAGTCGGAACCCAGGAAATGCTGAGATCGAAGATCTCATATTTCTGGCAAGATCTGCATTAATATTGAGAGGGTCAGTTGCTCACAAATCTTGCCTACCTGCCTGTGTGTATGGACCTGCAGTATCCAGTGGGTACGACTTCGAAAAAGAGGGATATTCCTTGGTGGGAATAGACCCTTTCAAACTACTTCAAAATAGCCAGGTGTACAGCCTAATCAGACCGAACGAGAATCCAGCACACAAGAGTCAGCTGGTGTGGATGGCATGCCATTCTGCTGCATTTGAAGATTTAAGATTGTTAAGCTTCATCAGAGGGACCAAAGTATCTCCGCGGGGGAAGCTTTCAACTAGAGGAGTACAAATTGCTTCAAATGAGAACATGGATAATATGGGATCAAGTACTCTTGAACTGAGAAGCGGGTACTGGGCCATAAGAACCAGGAGTGGAGGAAACACTAATCAACAGAGGGCCTCCGCAGGCCAAATCAGTGTGCAACCTACGTTTTCTGTACAAAGAAACCTCCCATTTGAAAAATCAACTGTCATGGCAGCATTCACTGGAAATACGGAGGGAAGAACCTCAGACATGAGGGCAGAAATCATAAGAATGATGGAAGGTGCAAAACCAGAGGAAGTGTCTTTCCGTGGGCGGGGAGTTTTCGAGCTCTCAGACGAGAAGGCAACGAACCCGATCGTGCCCTCTTTTGAAATGAGTAATGAAGGATCTTATTTCTTCGGAGACAATGCAGAAGAGTACGACAATTAAAGAAAAAATACCCTTGTTTCTACT
>CY001296/1-1566
AGCAAAAGCAGGGTTAATAATCACTCACTGAGTGACATCAAAATCATGGCGTCTCAAGGCACCAAACGGTCTTATGAACAGATGGAAACTGATGGGGATCGCCAGAATGCAACTGAGATTAGGTCATCCGTCGGGAAGATGATTGATGGAATTGGGCGATTCTACATCCAAATGTGCACTGAACTTAAACTCAGTGATTATGAAGGGCGGTTGATCCAAAACAGCTTGACAATAGAGAAAATGGTGCTCTCTGCTTTTGATGAGAGAAGGAATAGATATCTGGAAGAACACCCCAGCGCGGGGAAAGATCCTAAGAAAACTGGAGGGCCCATATACAAAAGAATAGATGGAAGATGGATGAGGGAACTCGTCCTTTATGATAAAGAAGAAATAAGGCGAATCTGGCGTCAAGCCAACAATGGTGAGGATGCGACAGCTGGTCTAACTCACATGATGATCTGGCACTCCAATTTGAATGATGCAACATACCAGAGGACAAGAGCTCTTGTTCGAACCGGAATGGATCCCAGAATGTGCTCTCTGATGCAGGGCTCGACCCTTCCTAGAAGGTCCGGAGCTGCAGGTGCTGCAGTCAAAGGAATCGGGACAATGGTGATGGAGCTGATCAGAATGATCAAACGGGGGATCAACGATCGAAATTTCTGGAGAGGTGAGAATGGGCGGAAAACAAGAAGTGCTTATGAGAGAATGTGCAACATTCTTAAAGGAAAATTTCAAACAGCTGCACAAAGAGCAATGGTGGATCAAGTGAGAGAAAGTCGGAACCCAGGAAATGCTGAGATCGAAGATCTCATATTTTTGGCAAGATCTGCATTAATATTGAGAGGGTCAGTTGCTCACAAATCTTGCCTACCTGCCTGTGTGTATGGACCTGCAGTATCCAGTGGGTACGACTTCGAAAAAGAGGGATATTCCTTGGTGGGAATAGACCCTTTCAAACTACTTCAAAACAGCCAGGTGTACAGCCTAATCAGACCGAACGAGAATCCAGCACACAAGAGTCAGCTGGTGTGGATGGCATGCCATTCTGCTGCATTTGAAGATTTAAGATTGTTAAGCTTCATCAGAGGGACCAAAGTATCTCCGCGGGGGAAGCTTTCAACTAGGGGAGTACAAATTGCTTCAAATGAGAACATGGATAATATGGGATCAAGTACTCTTGAACTGAGAAGCGGGTACTGGGCCATAAGAACCAGGAGTGGAGGAAACACTAATCAACAGAGGGCCTCCGCAGGCCAAATCAGTGTGCAACCTACGTTTTCTGTACAAAGAAACCTCCCATTTGAAAAATCAACTGTCATGGCAGCATTCACTGGAAATACGGAGGGAAGAACCTCAGACATGAGGGCAGAAATCATAAGAATGATGGAAGGTGCAAAACCAGAGGAAGTGTCTTTCCGTGGGCGGGGAGTTTTCGAGCTCTCAGACGAGAAGGCAACGAACCCGATCGTGCCCTCTTTTGAAATGAGTAATGAAGGATCTTATTTCTTCGGAGACAATGCAGAAGAGTACGACAATTAAAGAAAAAATACCCTTGTTTCTACT
>CY001208/1-1566
AGCAAAAGCAGGGTTAATAATCACTCACTGAGTGACATCAAAATCATGGCGTCTCAAGGCACCAAACGGTCTTATGAACAGATGGAAACTGATGGGGATCGCCAGAATGCAACTGAGATTAGGTCATCCGTCGGGAAGATGATTGATGGAATTGGGCGATTCTACATCCAAATGTGCACTGAACTTAAACTCAGTGATTATGAAGGGCGGTTGATCCAAAACAGCTTGACAATAGAGAAAATGGTGCTCTCTGCTTTTGATGAGAGAAGGAATAGATATCTGGAAGAACACCCCAGCGCGGGGAAAGATCCTAAGAAAACTGGAGGGCCCATATACAAAAGAATAGATGGAAGATGGATGAGGGAACTCGTCCTTTATGATAAAGAAGAAATAAGGCGAATCTGGCGTCAAGCCAACAATGGTGAGGATGCGACAGCTGGTCTAACTCACATGATGATCTGGCACTCCAATTTGAATGATGCAACATACCAGAGGACAAGAGCTCTTGTTCGAACCGGAATGGATCCCAGAATGTGCTCTCTGATGCAGGGCTCGACCCTTCCTAGAAGGTCCGGAGCTGCAGGTGCTGCAGTCAAAGGAATCGGGACAATGGTGATGGAGCTGATCAGAATGATCAAACGGGGGATCAACGATCGAAATTTCTGGAGAGGTGAGAATGGGCGGAAAACAAGAAGTGCTTATGAGAGAATGTGCAACATTCTTAAAGGAAAATTTCAAACAGCTGCACAAAGAGCAATGGTGGATCAAGTGAGAGAAAGTCGGAACCCAGGAAATGCTGAGATCGAAGATCTCATATTTTTGGCAAGATCTGCATTAATATTGAGAGGGTCAGTTGCTCACAAATCTTGCCTACCTGCCTGTGTGTATGGACCTGCAGTATCCAGTGGGTACGACTTCGAAAAAGAGGGATATTCCTTGGTGGGAATAGACCCTTTCAAACTACTTCAAAACAGCCAGGTGTACAGCCTAATCAGACCGAACGAGAATCCAGCACACAAGAGTCAGCTGGTGTGGATGGCATGCCATTCTGCTGCATTTGAAGATTTAAGATTGTTAAGCTTCATCAGAGGGACCAAAGTATCTCCGCGGGGGAAGCTTTCAACTAGGGGAGTACAAATTGCTTCAAATGAGAACATGGATAATATGGGATCAAGTACTCTTGAACTGAGAAGCGGGTACTGGGCCATAAGAACCAGGAGTGGAGGAAACACTAATCAACAGAGGGCCTCCGCAGGCCAGATCAGTGTGCAACCTACGTTTTCTGTACAAAGAAACCTCCCATTTGAAAAATCAACTGTCATGGCAGCATTCACTGGAAATACGGAGGGAAGAACCTCAGACATGAGGGCAGAAATCATAAGAATGATGGAAGGTGCAAAACCAGAGGAAGTGTCTTTCCGTGGGCGGGGAGTTTTCGAGCTCTCAGACGAGAAGGCAACGAACCCGATCGTGCCCTCTTTTGAAATGAGTAATGAAGGATCTTATTTCTTCGGAGACAATGCAGAAGAGTACGACAATTAAAGAAAAAATACCCTTGTTTCTACT
>CY000920/1-1566
AGCAAAAGCAGGGTTAATAATCACTCACTGAGTGACATCAAAATCATGGCGTCTCAAGGCACCAAACGGTCTTATGAACAGATGGAAACTGATGGGGATCGCCAGAATGCAACTGAGATTAGGTCATCCGTCGGGAAGATGATTGATGGAATTGGGCGATTCTACATCCAAATGTGCACTGAACTTAAACTCAGTGATTATGAAGGGCGGTTGATCCAAAACAGCTTGACAATAGAGAAAATGGTGCTCTCTGCTTTTGATGAGAGAAGGAATAGATATCTGGAAGAACACCCCAGCGCGGGGAAAGATCCTAAGAAAACTGGAGGGCCCATATACAAAAGAGTAGATGGAAGATGGATGAGGGAACTCGTCCTTTATGATAAAGAAGAAATAAGGCGAATCTGGCGTCAAGCCAACAATGGTGAGGATGCGACAGCTGGTCTAACTCACATGATGATCTGGCACTCCAATTTGAATGATGCAACATACCAGAGGACAAGAGCTCTTGTTCGAACCGGAATGGATCCCAGAATGTGCTCTCTGATGCAGGGCTCGACCCTTCCTAGAAGGTCCGGAGCTGCAGGTGCTGCAGTCAAAGGAATCGGGACAATGGTGATGGAGCTGATCAGAATGATCAAACGGGGGATCAACGATCGAAATTTCTGGAGAGGTGAGAATGGGCGGAAAACAAGAAGTGCTTATGAGAGAATGTGCAACATTCTTAAAGGAAAATTTCAAACAGCTGCACAAAGAGCAATGGTGGATCAAGTGAGAGAAAGTCGGAACCCAGGAAATGCTGAGATCGAAGATCTCATATTTCTGGCAAGATCTGCATTAATATTGAGAGGGTCAGTTGCTCACAAATCTTGCCTACCTGCCTGTGTGTATGGACCTGCAGTATCCAGTGGGTACGACTTCGAAAAAGAGGGATATTCCTTGGTGGGAATAGACCCTTTCAAACTACTTCAAAATAGCCAGGTGTACAGCCTAATCAGACCGAACGAGAATCCAGCACACAAGAGTCAGCTGGTGTGGATGGCATGCCATTCTGCTGCATTTGAAGATTTAAGATTGTTAAGCTTCATCAGAGGGACCAAAGTATCTCCGCGGGGGAAGCTTTCAACTAGAGGAGTACAAATTGCTTCAAATGAGAACATGGATAATATGGGATCAAGTACTCTTGAACTGAGAAGCGGGTACTGGGCCATAAGAACCAGGAGTGGAGGAAACACTAATCAACAGAGGGCCTCCGCAGGCCAAATCAGTGTGCAACCTACGTTTTCTGTACAAAGAAACCTCCCATTTGAAAAATCAACTGTCATGGCAGCATTCACTGGAAATACGGAGGGAAGAACCTCAGACATGAGGGCAGAAATCATAAGAATGATGGAAGGTGCAAAACCAGAGGAAGTGTCTTTCCGTGGGCGGGGAGTTTTCGAGCTCTCAGACGAGAAGGCAACGAACCCGATCGTGCCCTCTTTTGAAATGAGTAATGAAGGATCTTATTTCTTCGGAGACAATGCAGAAGAGTACGACAATTAAAGAAAAAATACCCTTGTTTCTACT
>CY001635/1-1566
AGCAAAAGCAGGGTTAATAATCACTCACTGAGTGACATCAAAATCATGGCGTCTCAAGGCACCAAACGGTCTTATGAACAGATGGAAACTGATGGGGATCGCCAGAATGCAACTGAGATTAGGTCATCCGTCGGGAAGATGATTGATGGAATTGGGCGATTCTACATCCAAATGTGCACTGAACTTAAACTCAGTGATTATGAAGGTCGGTTGATCCAAAACAGCTTGACAATAGAGAAAATGGTGCTCTCTGCTTTTGATGAGAGAAGGAATAGATATCTGGAAGAACACCCCAGCGCGGGGAAAGATCCTAAGAAAACTGGAGGGCCCATATACAAAAGAGTAGATGGAAGATGGATGAGGGAACTCGTCCTTTATGATAAAGAAGAAATAAGGCGAATCTGGCGTCAAGCCAACAATGGTGAGGATGCGACAGCTGGTCTAACTCACATGATGATCTGGCACTCCAATTTGAATGATGCAACATACCAGAGGACAAGAGCTCTTGTTCGAACCGGAATGGATCCCAGAATGTGCTCTCTGATGCAGGGCTCGACCCTTCCTAGAAGGTCCGGAGCTGCAGGTGCTGCAGTCAAAGGAATCGGGACAATGGTGATGGAGCTGATCAGAATGATCAAACGGGGGATCAACGATCGAAATTTCTGGAGAGGTGAGAATGGGCGGAAAACAAGAAGTGCTTATGAGAGAATGTGCAACATTCTTAAAGGAAAATTTCAAACAGCTGCACAAAGAGCAATGGTGGATCAAGTGAGAGAAAGTCGGAACCCAGGAAATGCTGAGATCGAAGATCTCATATTTTTGGCAAGATCTGCATTAATATTGAGAGGGTCAGTTGCTCACAAATCTTGCCTACCTGCCTGTGTGTATGGACCTGCAGTATCCAGTGGGTACGACTTCGAAAAAGAGGGATATTCCTTGGTGGGAATAGACCCTTTCAAACTACTTCAAAATAGCCAGGTGTACAGCCTAATCAGACCGAACGAGAATCCAGCACACAAGAGTCAGCTGGTGTGGATGGCATGCCATTCTGCTGCATTTGAAGATTTAAGGTTGTTAAGCTTCATCAGAGGGACCAAAGTATCTCCGCGGGGGAAGCTTTCAACTAGAGGAGTACAAATTGCTTCAAATGAGAACATGGATAATATGGGATCAAGTACTCTTGAACTAAGAAGCGGGTACTGGGCCATAAGGACCAGGAGTGGAGGAAACACTAATCAACAGAGGGCCTCCGCAGGCCAAATCAGTGTGCAACCTACGTTTTCTGTACAAAGAAACCTCCCATTTGAAAAATCAACTGTCATGGCAGCATTCACTGGAAATACGGAGGGAAGAACCTCAGACATGAGGGCAGAAATCATAAGAATGATGGAAGGTGCAAAACCAGAGGAAGTGTCTTTCCGTGGGCGGGGAGTTTTCGAGCTCTCAGACGAGAAGGCAACGAACCCGATCGTGCCCTCTTTTGAAATGAGTAATGAAGGATCTTATTTCTTCGGAGACAATGCAGAAGAGTACGACAATTAAAGAAAAAATACCCTTGTTTCTACT


>CY001651/1-1566
AGCAAAAGCAGGGTTAATAATCACTCACTGAGTGACATCAAAATCATGGCGTCTCAAGGCACCAAACGGTCTTATGAACAGATGGAAACTGATGGGGATCGCCAGAATGCAACTGAGATTAGGTCATCCGTCGGGAAGATGATTGATGGAATTGGGCGATTCTACATCCAAATGTGCACTGAACTTAAACTCAGTGATTATGAAGGGCGGTTGATCCAAAACAGCTTGACAATAGAGAAAATGGTACTCTCTGCTTTTGATGAGAGAAGGAATAGATATCTGGAAGAACACCCCAGCGCGGGGAAAGATCCTAAGAAAACTGGAGGGCCCATATACAAAAGAATAGATGGAAGATGGATGAGGGAACTCGTCCTTTATGATAAAGAAGAAATAAGGCGAATCTGGCGTCAAGCCAACAATGGTGAGGATGCGACAGCTGGTCTAACTCACATGATGATCTGGCACTCCAATTTGAATGATGCAACATACCAGAGGACAAGAGCTCTTGTTCGAACCGGAATGGATCCCAGAATGTGCTCTCTGATGCAGGGCTCGACCCTTCCTAGAAGGTCCGGAGCTGCAGGTGCTGCAGTCAAAGGAATCGGGACAATGGTGATGGAGCTGATCAGAATGATCAAACGGGGGATCAACGATCGAAATTTCTGGAGAGGTGAGAATGGGCGGAAAACAAGAAGTGCTTATGAGAGAATGTGCAACATTCTTAAAGGAAAATTTCAAACAGCTGCACAAAGAGCAATGGTGGATCAAGTGAGAGAAAGTCGGAACCCAGGAAATGCTGAGATCGAAGATCTCATATTTTTGGCAAGATCTGCATTAATATTGAGAGGGTCAGTTGCTCACAAATCTTGCCTACCTGCCTGTGTGTATGGACCTGCAGTATCCAGTGGGTACGACTTCGAAAAAGAGGGATATTCCTTGGTGGGAATAGACCCTTTCAAACTACTTCAAAACAGCCAGGTGTACAGCCTAATCAGACCGAACGAGAATCCAGCACACAAGAGTCAGCTGGTGTGGATGGCATGCCATTCTGCTGCATTTGAAGATTTAAGATTGTTAAGCTTCATCAGAGGGACCAAAGTATCTCCGCGGGGGAAGCTTTCAACTAGAGGAGTACAAATTGCTTCAAATGAGAACATGGATAATATGGGATCAAGTACTCTTGAACTGAGAAGCGGGTACTGGGCCATAAGAACCAGGAGTGGAGGAAACACTAATCAACAGAGGGCCTCCGCAGGCCAAATCAGTGTGCAACCTACGTTTTCTGTACAAAGAAACCTCCCATTTGAAAAATCAACTGTCATGGCAGCATTCACTGGAAATACGGAGGGAAGAACCTCAGACATGAGGGCAGAAATCATAAGAATGATGGAAGGTGCAAAACCAGAGGAAGTGTCTTTCCGTGGGCGGGGAGTTTTCGAGCTCTCAGACGAGAAGGCAACGAACCCGATCGTGCCCTCTTTTGAAATGAGTAATGAAGGATCTTATTTCTTCGGAGACAATGCAGAAGAGTACGACAATTAAAGAAAAAATACCCTTGTTTCTACT
>CY001024/1-1566
AGCAAAAGCAGGGTTAATAATCACTCACTGAGTGACATCAAAATCATGGCGTCTCAAGGCACCAAACGGTCTTATGAACAGATGGAAACTGATGGGGATCGCCAGAATGCAACTGAGATTAGGTCATCCGTCGGGAAGATGATTGATGGAATTGGGCGATTCTACATCCAAATGTGCACTGAACTTAAACTCAGTGATTATGAAGGGCGGTTGATCCAAAACAGCTTGACAATAGAGAAAATGGTGCTCTCTGCTTTTGATGAGAGAAGGAATAGATATCTGGAAGAACACCCCAGCGCGGGGAAAGATCCTAAGAAAACTGGAGGGCCCATATACAAAAGAATAGATGGAAGATGGATGAGGGAACTCGTCCTTTATGATAAAGAAGAAATAAGGCGAATCTGGCGTCAAGCCAACAATGGTGAGGATGCGACAGCTGGTCTAACTCACATGATGATCTGGCACTCCAATTTGAATGATGCAACATACCAGAGGACAAGAGCTCTTGTTCGAACCGGAATGGATCCCAGAATGTGCTCTCTGATGCAGGGCTCGACCCTTCCTAGAAGGTCCGGAGCTGCAGGTGCTGCAGTCAAAGGAATCGGGACAATGGTGATGGAGCTGATCAGAATGATCAAACGGGGGATCAACGATCGAAATTTCTGGAGAGGTGAGAATGGGCGGAAAACAAGAAGTGCTTATGAGAGAATGTGCAACATTCTTAAAGGAAAATTTCAAACAGCTGCACAAAGAGCAATGGTGGATCAAGTGAGAGAAAGTCGGAACCCAGGAAATGCTGAGATCGAAGATCTCATATTTTTGGCAAGATCTGCATTAATATTGAGAGGGTCAGTTGCTCACAAATCTTGCCTACCTGCCTGTGTGTATGGACCTGCAGTATCCAGTGGGTACGACTTCGAAAAAGAGGGATATTCCTTGGTGGGAATAGACCCTTTCAAACTACTTCAAAACAGCCAGGTGTACAGCCTAATCAGACCGAACGAGAATCCAGCACACAAGAGTCAGCTGGTGTGGATGGCATGCCATTCTGCTGCATTTGAAGATTTAAGATTGTTAAGCTTCATCAGAGGGACCAAAGTATCTCCGCGGGGGAAGCTTTCAACTAGAGGAGTACAAATTGCTTCAAATGAGAACATGGATAATATGGGATCAAGTACTCTTGAACTGAGAAGCGGGTACTGGGCCATAAGAACCAGGAGTGGAGGAAACACTAATCAACAGAGGGCCTCCGCAGGCCAAATCAGTGTGCAACCTACGTTTTCTGTACAAAGAAACCTCCCATTTGAAAAATCAACTGTCATGGCAGCATTCACTGGAAATACGGAGGGAAGAACCTCAGACATGAGGGCAGAAATCATAAGAATGATGGAAGGTGCAAAACCAGAGGAAGTGTCTTTCCGTGGGCGGGGAGTTTTCGAGCTCTCAGACGAGAAGGCAACGAACCCGATCGTGCCCTCTTTTGAAATGAGTAATGAAGGATCTTATTTCTTCGGAGACAATGCAGAAGAGTACGACAATTAAAGAAAAAATACCCTTGTTTCTACT
>CY000148/1-1566
AGCAAAAGCAGGGTTAATAATCACTCACTGAGTGACATCAAAATCATGGCGTCTCAAGGCACCAAACGGTCTTATGAACAGATGGAAACTGATGGGGATCGCCAGAATGCAACTGAGATTAGGTCATCCGTCGGGAAGATGATTGATGGAATTGGGCGATTCTACATCCAAATGTGCACTGAACTTAAACTCAGTGATTATGAAGGGCGGTTGATCCAAAACAGCTTGACAATAGAGAAAATGGTGCTCTCTGCTTTTGATGAGAGAAGGAATAGATATCTGGAAGAACACCCCAGCGCGGGGAAAGATCCTAAGAAAACTGGAGGGCCCATATACAAAAGAATAGATGGAAGATGGATGAGGGAACTCGTCCTTTATGATAAAGAAGAAATAAGGCGAATCTGGCGTCAAGCCAACAATGGTGAGGATGCGACAGCTGGTCTAACTCACATGATGATCTGGCACTCCAATTTGAATGATGCAACATACCAGAGGACAAGAGCTCTTGTTCGAACCGGAATGGATCCCAGAATGTGCTCTCTGATGCAGGGCTCGACCCTTCCTAGAAGGTCCGGAGCTGCAGGTGCTGCAGTCAAAGGAATCGGGACAATGGTGATGGAGCTGATCAGAATGATCAAACGGGGGATCAACGATCGAAATTTCTGGAGAGGTGAGAATGGGCGGAAAACAAGAAGTGCTTATGAGAGAATGTGCAACATTCTTAAAGGAAAATTTCAAACAGCTGCACAAAGAGCAATGGTGGATCAAGTGAGAGAAAGTCGGAACCCAGGAAATGCTGAGATCGAAGATCTCATATTTTTGGCAAGATCTGCATTAATATTGAGAGGGTCAGTTGCTCACAAATCTTGCCTACCTGCCTGTGTGTATGGACCTGCAGTATCCAGTGGGTACGACTTCGAAAAAGAGGGATATTCCTTGGTGGGAATAGACCCTTTCAAACTACTTCAAAACAGCCAGGTGTACAGCCTAATCAGACCGAACGAGAATCCAGCACACAAGAGTCAGCTGGTGTGGATGGCATGCCATTCTGCTGCATTTGAAGATTTAAGATTGTTAAGCTTCATCAGAGGGACCAAAGTATCTCCGCGGGGGAAGCTTTCAACTAGGGGAGTACAAATTGCTTCAAATGAGAACATGGATAATATGGGATCAAGTACTCTTGAACTGAGAAGCGGGTACTGGGCCATAAGAACCAGGAGTGGAGGAAACACTAATCAACAGAGGGCCTCCGCAGGCCAAATCAGTGTGCAACCTACGTTTTCTGTACAAAGAAACCTCCCATTTGAAAAATCAACTGTCATGGCAGCATTCACTGGAAATACGGAGGGAAGAACCTCAGACATGAGGGCAGAAATCATAAGAATGATGGAAGGTGCAAAACCAGAGGAAGTGTCTTTCCGTGGGCGGGGAGTTTTCGAGCTCTCAGACGAGAAGGCAACGAACCCGATCGTGCCCTCTTTTGAAATGAGTAATGAAGGATCTTATTTCTTCGGAGACAATGCAGAAGAGTACGACAATTAAAGAAAAAATACCCTTGTTTCTACT
>CY000172/1-1566
AGCAAAAGCAGGGTTAATAATCACTCACTGAGTGACATCAAAATCATGGCGTCTCAAGGCACCAAACGGTCTTATGAACAGATGGAAACTGATGGGGATCGCCAGAATGCAACTGAGATTAGGTCATCCGTCGGGAAGATGATTGATGGAATTGGGCGATTCTACATCCAAATGTGCACTGAACTTAAACTCAGTGATTATGAAGGGCGGTTGATCCAAAACAGCTTGACAATAGAGAAAATGGTGCTCTCTGCTTTTGATGAGAGAAGGAATAGATATCTGGAAGAACACCCCAGCGCGGGGAAAGATCCTAAGAAAACTGGAGGGCCCATATACAAAAGAATAGATGGAAGATGGATGAGGGAACTCGTCCTTTATGATAAAGAAGAAATAAGGCGAATCTGGCGTCAAGCCAACAATGGTGAGGATGCGACAGCTGGTCTAACTCACATGATGATCTGGCACTCCAATTTGAATGATGCAACATACCAGAGGACAAGAGCTCTTGTTCGAACCGGAATGGATCCCAGAATGTGCTCTCTGATGCAGGGCTCGACCCTTCCTAGAAGGTCCGGAGCTGCAGGTGCTGCAGTCAAAGGAATCGGGACAATGGTGATGGAGCTGATCAGAATGATCAAACGGGGGATCAACGATCGAAATTTCTGGAGAGGTGAGAATGGGCGGAAAACAAGAAGTGCTTATGAGAGAATGTGCAACATTCTTAAAGGAAAATTTCAAACAGCTGCACAAAGAGCAATGGTGGATCAAGTGAGAGAAAGTCGGAACCCAGGAAATGCTGAGATCGAAGATCTCATATTTTTGGCAAGATCTGCATTAATATTGAGAGGGTCAGTTGCTCACAAATCTTGCCTACCTGCCTGTGTGTATGGACCTGCAGTATCCAGTGGGTACGACTTCGAAAAAGAGGGATATTCCTTGGTGGGAATAGACCCTTTCAAACTACTTCAAAACAGCCAGGTGTACAGCCTAATCAGACCGAACGAGAATCCAGCACACAAGAGTCAGCTGGTGTGGATGGCATGCCATTCTGCTGCATTTGAAGATTTAAGATTGTTAAGCTTCATCAGAGGGACCAAAGTATCTCCGCGGGGGAAGCTTTCAACTAGGGGAGTACAAATTGCTTCAAATGAGAACATGGATAATATGGGATCAAGTACTCTTGAACTGAGAAGCGGGTACTGGGCCATAAGAACCAGGAGTGGAGGAAACACTAATCAACAGAGGGCCTCCGCAGGCCAAATCAGTGTGCAACCTACGTTTTCTGTACAAAGAAACCTCCCGTTTGAAAAATCAACTGTCATGGCAGCATTCACTGGAAATACGGAGGGAAGAACCTCAGACATGAGGGCAGAAATCATAAGAATGATGGAAGGTGCAAAACCAGAGGAAGTGTCTTTCCGTGGGCGGGGAGTTTTCGAGCTCTCAGACGAGAAGGCAACGAACCCGATCGTGCCCTCTTTTGAAATGAGTAATGAAGGATCTTATTTCTTCGGAGACAATGCAGAAGAGTACGACAATTAAAGAAAAAATACCCTTGTTTCTACT
>CY000060/1-1566
AGCAAAAGCAGGGTTAATAATCACTCACTGAGTGACATCAAAATCATGGCGTCTCAAGGCACCAAACGGTCTTATGAACAGATGGAAACTGATGGGGATCGCCAGAATGCAACTGAGATTAGGTCATCCGTCGGGAAGATGATTGATGGAATTGGGCGATTCTACATCCAAATGTGCACTGAACTTAAACTCAGTGATTATGAAGGGCGGTTGATCCAAAACAGCTTGACAATAGAGAAAATGGTGCTCTCTGCTTTTGATGAGAGAAGGAATAGATATCTGGAAGAACACCCCAGCGCGGGGAAAGATCCTAAGAAAACTGGAGGGCCCATATACAAAAGAATAGATGGAAGATGGATGAGGGAACTCGTCCTTTATGATAAAGAAGAAATAAGGCGAATCTGGCGTCAAGCCAACAATGGTGAGGATGCGACAGCTGGTCTAACTCACATGATGATCTGGCACTCCAATTTGAATGATGCAACATACCAGAGGACAAGAGCTCTTGTTCGAACCGGAATGGATCCCAGAATGTGCTCTCTGATGCAGGGCTCGACCCTTCCTAGAAGGTCCGGAGCTGCAGGTGCTGCAGTCAAAGGAATCGGGACAATGGTGATGGAGCTGATCAGAATGATCAAACGGGGGATCAACGATCGAAATTTCTGGAGAGGTGAGAATGGGCGGAAAACAAGAAGTGCTTATGAGAGAATGTGCAACATTCTTAAAGGAAAATTTCAAACAGCTGCACAAAGAGCAATGGTGGATCAAGTGAGAGAAAGTCGGAACCCAGGAAATGCTGAGATCGAAGATCTCATATTTTTGGCAAGATCTGCATTAATATTGAGAGGGTCAGTTGCTCACAAATCTTGCCTACCTGCCTGTGTGTATGGACCTGCAGTATCCAGTGGGTACGACTTCGAAAAAGAGGGATATTCCTTGGTGGGAATAGACCCTTTCAAACTACTTCAAAACAGCCAGGTGTACAGCCTAATCAGACCGAACGAGAATCCAGCACACAAGAGTCAGCTGGTGTGGATGGCATGCCATTCTGCTGCATTTGAAGATTTAAGATTGTTAAGCTTCATCAGAGGGACCAAAGTATCTCCGCGGGGGAAGCTTTCAACTAGAGGAGTACAAATTGCTTCAAATGAGAACATGGATAATATGGGATCAAGTACTCTTGAACTGAGAAGCGGGTACTGGGCCATAAGAACCAGGAGTGGAGGAAACACTAATCAACAGAGGGCCTCCGCAGGCCAAATCAGTGTGCAACCTACGTTTTCTGTACAAAGAAACCTCCCATTTGAAAAATCAACTGTCATGGCAGCATTCACTGGAAATACGGAGGGAAGAACCTCAGACATGAGGGCAGAAATCATAAGAATGATGGAAGGTGCAAAACCAGAGGAAGTGTCTTTCCGTGGGCGGGGAGTTTTCGAGCTCTCAGACGAGAAGGCAACGAACCCGATCGTGCCCTCTTTTGAAATGAGTAATGAAGGATCTTATTTCTTCGGAGACAATGCAGAAGAGTACGACAATTAAAGAAAAAATACCCTTGTTTCTACT


>CY000068/1-1566
AGCAAAAGCAGGGTTAATAATCACTCACTGAGTGACATCAAAATCATGGCGTCTCAAGGCACCAAACGGTCTTATGAACAGATGGAAACTGATGGGGATCGCCAGAATGCAACTGAGATTAGGTCATCCGTCGGGAAGATGATTGATGGAATTGGGCGATTCTACATCCAAATGTGCACTGAACTTAAACTCAGTGATTATGAAGGGCGGTTGATCCAAAACAGCTTGACAATAGAGAAAATGGTGCTCTCTGCTTTTGATGAGAGAAGGAATAGATATCTGGAAGAACACCCCAGCGCGGGGAAAGATCCTAAGAAAACTGGAGGGCCCATATACAAAAGAGTAGATGGAAGATGGATGAGGGAACTCGTCCTTTATGATAAAGAAGAAATAAGGCGAATCTGGCGTCAAGCCAACAATGGTGAGGATGCGACAGCTGGTCTAACTCACATGATGATCTGGCACTCCAATTTGAATGATGCAACATACCAGAGGACAAGAGCTCTTGTTCGAACCGGAATGGATCCCAGAATGTGCTCTCTGATGCAGGGCTCGACCCTTCCTAGAAGGTCCGGAGCTGCAGGTGCTGCAGTCAAAGGAATCGGGACAATGGTGATGGAGCTGATCAGAATGATCAAACGGGGGATCAACGATCGAAATTTCTGGAGAGGTGAGAATGGGCGGAAAACAAGAAGTGCTTATGAGAGAATGTGCAACATTCTTAAAGGAAAATTTCAAACAGCTGCACAAAGAGCAATGGTGGATCAAGTGAGAGAAAGTCGGAACCCAGGAAATGCTGAGATCGAAGATCTCATATTTCTGGCAAGATCTGCATTAATATTGAGAGGGTCAGTTGCTCACAAATCTTGCCTACCTGCCTGTGTGTATGGACCTGCAGTATCCAGTGGGTACGACTTCGAAAAAGAGGGATATTCCTTGGTGGGAATAGACCCTTTCAAACTACTTCAAAATAGCCAGGTGTACAGCCTAATCAGACCGAACGAGAATCCAGCACACAAGAGTCAGCTGGTGTGGATGGCATGCCATTCTGCTGCATTTGAAGATTTAAGATTGTTAAGCTTCATCAGAGGGACCAAAGTATCTCCGCGGGGGAAGCTTTCAACTAGAGGAGTACAAATTGCTTCAAATGAGAACATGGATAATATGGGATCAAGTACTCTTGAACTGAGAAGCGGGTACTGGGCCATAAGAACCAGGAGTGGAGGAAACACTAATCAACAGAGGGCCTCCGCAGGCCAAATCAGTGTGCAACCTACGTTTTCTGTACAAAGAAACCTCCCATTTGAAAAATCAACTGTCATGGCAGCATTCACTGGAAATACGGAGGGAAGAACCTCAGACATGAGGGCAGAAATCATAAGAATGATGGAAGGTGCAAAACCAGAGGAAGTGTCTTTCCGTGGGCGGGGAGTTTTCGAGCTCTCAGACGAGAAGGCAACGAACCCGATCGTGCCCTCTTTTGAAATGAGTAATGAAGGATCTTATTTCTTCGGAGACAATGCAGAAGAGTACGACAATTAAAGAAAAAATACCCTTGTTTCTACT
>CY001040/1-1566
AGCAAAAGCAGGGTTAATAATCACTCACTGAGTGACATCAAAATCATGGCGTCTCAAGGCACCAAACGGTCTTATGAACAGATGGAAACTGATGGGGATCGCCAGAATGCAACTGAGATTAGGTCATCCGTCGGGAAGATGATTGATGGAATTGGGCGATTCTACATCCAAATGTGCACTGAACTTAAACTCAGTGATTATGAAGGGCGGTTGATCCAAAACAGCTTGACAATAGAGAAAATGGTGCTCTCTGCTTTTGATGAGAGAAGGAATAGATATCTGGAAGAACACCCCAGCGCGGGGAAAGATCCTAAGAAAACTGGAGGGCCCATATACAAAAGAGTAGATGGAAGATGGATGAGGGAACTCGTCCTTTATGATAAAGAAGAAATAAGGCGAATCTGGCGTCAAGCCAACAATGGTGAGGATGCGACAGCTGGCCTAACTCACATGATGATCTGGCACTCCAATTTGAATGATGCAACATACCAGAGGACAAGAGCTCTTGTTCGAACCGGAATGGATCCCAGAATGTGCTCTCTGATGCAGGGCTCGACCCTTCCTAGAAGGTCCGGAGCTGCAGGTGCTGCAGTCAAAGGAATCGGGACAATGGTGATGGAGCTGATCAGAATGATCAAACGGGGGATCAACGATCGAAATTTCTGGAGAGGTGAGAATGGGCGGAAAACAAGAAGTGCTTATGAGAGAATGTGCAACATTCTTAAAGGAAAATTTCAAACAGCTGCACAAAGAGCAATGGTGGATCAAGTGAGAGAAAGTCGGAACCCAGGAAATGCTGAGATCGAAGATCTCATATTTTTGGCAAGATCTGCATTAATATTGAGAGGGTCAGTTGCTCACAAATCTTGCCTACCTGCCTGTGTGTATGGACCTGCAGTATCCAGTGGGTACGACTTCGAAAAAGAGGGATATTCCTTGGTGGGAATAGACCCTTTCAAACTACTTCAAAATAGCCAGGTGTACAGCCTAATCAGACCGAACGAGAATCCAGCACACAAGAGTCAGCTGGTGTGGATGGCATGCCATTCTGCTGCATTTGAAGATTTAAGATTGTTAAGCTTCATCAGAGGGACCAAAGTATCTCCGCGGGGGAAGCTTTCAACTAGAGGAGTACAAATTGCTTCAAATGAGAACATGGATAATATGGGATCAAGTACTCTTGAACTGAGAAGCGGGTACTGGGCCATAAGGACCAGGAGTGGAGGAAACACTAATCAACAGAGGGCCTCCGCAGGCCAAATCAGTGTGCAACCTACATTTTCTGTACAAAGAAACCTCCCATTTGAAAAATCAACTGTCATGGCAGCATTCACTGGAAATACGGAGGGAAGAACCTCAGACATGAGGGCAGAAATCATAAGAATGATGGAAGGTGCAAAACCAGAGGAAGTGTCTTTCCGTGGGCGGGGAGTTTTCGAGCTCTCAGACGAGAAGGCAACGAACCCGATCGTGCCCTCTTTTGAAATGAGTAATGAAGGATCTTATTTCTTCGGAGACAATGCAGAAGAGTACGACAATTAAAGAAAAAATACCCTTGTTTCTACT
>CY002355/1-1566
AGCAAAAGCAGGGTTAATAATCACTCACTGAGTGACATCAAAATCATGGCGTCCCAAGGCACCAAACGGTCTTATGAACAGATGGAAACTGATGGGGATCGCCAGAATGCAACTGAGATTAGGGCATCCGTCGGGAAGATGATTGATGGAATTGGGAGATTCTACATCCAGATGTGCACTGAACTTAAACTCAGTGATTATGAAGGGCGGTTGATCCAGAACAGCTTGACAATAGAGAAAATGGTGCTCTCTGCTTTTGATGAGAGAAGGAATAGATATCTGGAAGAACACCCCAGCGCGGGGAAAGATCCTAAGAAAACTGGAGGGCCCATATACAGGAGAGTAGATGGAAAATGGATGAGGGAACTTGTCCTTTATGACAAAGAAGAAATAAGGCGGATCTGGCGCCAAGCCAACAATGGTGAGGATGCAACAGCTGGTCTAACTCACATGATGATCTGGCATTCCAATTTGAATGATACAACATACCAGAGAACAAGAGCTCTTGTTCGAACCGGAATGGATCCCAGAATGTGCTCTCTGATGCAGGGCTCGACTCTCCCTAGAAGGTCCGGAGCTGCAGGTGCTGCAGTCAAAGGAATCGGGACAATGGTGATGGAGCTGATCAGAATGGTCAAACGGGGGATCAACGATCGAAATTTCTGGAGAGGTGAGAATGGGCGGAAAACAAGAAGTGCTTATGAGAGAATGTGCAACATTCTCAAAGGAAAATTTCAAACAGCTGCACAAAGAGCAATGGTGGATCAAGTGAGAGAAAGTCGGAACCCAGGAAATGCTGAGATCGAAGATCTCATATTTCTGGCAAGATCTGCATTGATATTGAGAGGGTCAGTTGCTCACAAATCTTGTCTACCTGCCTGTGTGTATGGGCCTGCAGTATCCAGTGGGTACGATTTCGAAAAAGAGGGATATTCCTTGGTGGGAATAGACCCTTTCAAACTACTTCAAAATAGCCAAGTATACAGCCTAATCAGACCTAACGAGAATCCAGCACACAAGAGTCAGCTGGTGTGGATGGCATGCCATTCTGCTGCATTTGAAGATTTAAGATTGTTAAGCTTCATCAGAGGGACCAAAGTATCTCCGCGGGGGAAACTTTCAACTAGAGGAGTACAAATTGCTTCAAATGAGAACATGGATAATATGGGATCGAGTACTCTTGAACTGAGAAGCGGGTACTGGGCCATAAGGACCAGGAGTGGAGGAAACACTAATCAACAGAGGGCCTCCGCAGGCCAAATCAGTGTGCAACCTACGTTTTCTGTACAAAGAAATCTCCCATTTGAAAAGTCAACCGTCATGGCAGCATTCACTGGAAATACGGAGGGAAGAACCTCAGACATGAGGGCAGAAATCATAAGAATGATGGAAGGTGCAAAACCAGAAGAAGTGTCATTCCGGGGGAGGGGAGTTTTCGAGCTCTCAGATGAGAAGGCAACGAACCCGATCGTGCCCTCTTTTGACATGAGTAATGAAGGATCTTATTTCTTCGGAGACAATGCAGAAGAGTACGACAATTAAGAAAAAAATACCCTTGTTTCTACT
>CY000084/1-1566
AGCAAAAGCAGGGTTAATAATCACTCACTGAGTGACATCAAAATCATGGCGTCTCAAGGCACCAAACGGTCTTATGAACAGATGGAAACTGATGGGGATCGCCAGAATGCAACTGAGATTAGGTCATCCGTCGGGAAGATGATTGATGGAATTGGGCGATTCTACATCCAAATGTGCACTGAACTTAAACTCAGTGATTATGAAGGGCGGTTGATCCAAAACAGCTTGACAATAGAGAAAATGGTGCTCTCTGCTTTTGATGAGAGAAGGAATAGATATCTGGAAGAACACCCCAGCGCGGGGAAAGATCCTAAGAAAACTGGAGGGCCCATATACAAAAGAGTAGATGGAAGATGGATGAGGGAACTCGTCCTTTATGATAAAGAAGAAATAAGGCGAATCTGGCGTCAAGCCAACAATGGTGAGGATGCGACAGCTGGCCTAACTCACATGATGATCTGGCACTCCAATTTGAATGATGCAACATACCAGAGGACAAGAGCTCTTGTTCGAACCGGAATGGATCCCAGAATGTGCTCTCTGATGCAGGGCTCGACCCTTCCCAGAAGGTCCGGAGCTGCAGGTGCTGCAGTCAAAGGAATCGGGACAATGGTGATGGAGCTGATCAGAATGATCAAACGGGGGATCAACGATCGAAATTTCTGGAGAGGTGAGAATGGGCGGAAAACAAGAAGTGCTTATGAGAGAATGTGCAACATTCTTAAAGGAAAATTTCAAACAGCTGCACAAAGAGCAATGGTGGATCAAGTGAGAGAAAGTCGGAACCCAGGAAATGCTGAGATCGAAGATCTCATATTTTTGGCAAGATCTGCATTAATATTGAGAGGGTCAGTTGCTCACAAATCTTGCCTACCTGCCTGTGTGTATGGACCTGCAGTATCCAGTGGGTACGACTTCGAAAAAGAGGGATATTCCTTGGTGGGAATAGACCCTTTCAAACTACTTCAAAATAGCCAGGTGTACAGCCTAATCAGACCGAACGAGAATCCAGCACACAAGAGTCAGCTGGTGTGGATGGCATGCCATTCTGCTGCATTTGAAGATTTAAGATTGTTAAGCTTCATCAGAGGGACCAAAGTATCTCCGCGGGGGAAGCTTTCAACTAGAGGAGTACAAATTGCTTCAAATGAGAACATGGATAATATGGGATCAAGTACTCTTGAACTGAGAAGCGGGTACTGGGCCATAAGGACCAGGAGTGGAGGAAACACTAATCAACAGAGGGCCTCCGCAGGCCAAATCAGTGTGCAACCTACATTTTCTGTACAAAGAAACCTCCCATTTGAAAAATCAACTGTCATGGCAGCATTCACTGGAAATACGGAGGGAAGAACCTCAGACATGAGGGCAGAAATCATAAGAATGATGGAAGGTGCAAAACCAGAGGAAGTGTCTTTCCGTGGGCGGGGAGTTTTCGAGCTCTCAGACGAGAAGGCAACGAACCCGATCGTGCCCTCTTTTGAAATGAGTAATGAAGGATCTTATTTCTTCGGAGACAATGCAGAAGAGTACGACAATTAAAGAAAAAATACCCTTGTTTCTACT
>CY000348/1-1566
AGCAAAAGCAGGGTTAATAATCACTCACTGAGTGACATCAAAATCATGGCGTCTCAAGGCACCAAACGGTCTTATGAACAGATGGAAACTGATGGGGATCGCCAGAATGCAACTGAGATTAGGTCATCCGTCGGGAAGATGATTGATGGAATTGGGCGATTCTACATCCAAATGTGCACTGAACTTAAACTCAGTGATTATGAAGGTCGGTTGATCCAAAACAGCTTGACAATAGAGAAAATGGTGCTCTCTGCTTTTGATGAGAGAAGGAATAGATATCTGGAAGAACACCCCAGCGCGGGGAAAGATCCTAAGAAAACTGGAGGGCCCATATACAAAAGAGTAGATGGAAGATGGATGAGGGAACTCGTCCTTTATGATAAAGAAGAAATAAGGCGAATCTGGCGTCAAGCCAACAATGGTGAGGATGCGACAGCTGGTCTAACTCACATGATGATCTGGCACTCCAATTTGAATGATGCAACATACCAGAGGACAAGAGCTCTTGTTCGAACCGGAATGGATCCCAGAATGTGCTCTCTGATGCAGGGCTCGACCCTTCCTAGAAGGTCCGGAGCTGCAGGTGCTGCAGTCAAAGGAATCGGGACAATGGTGATGGAGCTGATCAGAATGATCAAACGGGGGATCAACGATCGAAATTTCTGGAGAGGTGAGAATGGGCGGAAAACAAGAAGTGCTTATGAGAGAATGTGCAACATTCTTAAAGGAAAATTTCAAACAGCTGCACAAAGAGCAATGATGGATCAAGTGAGAGAAAGTCGGAACCCAGGAAATGCTGAGATCGAAGATCTCATATTTTTGGCAAGATCTGCATTAATATTGAGAGGGTCAGTTGCTCACAAATCTTGCCTACCTGCCTGTGTGTATGGACCTGCAGTATCCAGTGGGTACGACTTCGAAAAAGAGGGATATTCCTTGGTGGGAATAGACCCTTTCAAACTACTTCAAAATAGCCAGGTGTACAGCCTAATCAGACCGAACGAGAATCCAGCACACAAGAGTCAGCTGGTGTGGATGGCATGCCATTCTGCTGCATTTGAAGATTTAAGGTTGTTAAGCTTCATCAGAGGGACCAAAGTATCTCCGCGGGGGAAGCTTTCAACTAGAGGAGTACAAATTGCTTCAAATGAGAACATGGATAATATGGGATCAAGTACTCTTGAACTGAGAAGCGGGTACTGGGCCATAAGGACCAGGAGTGGAGGAAACACTAATCAACAGAGGGCCTCCGCAGGCCAAATCAGTGTGCAACCTACGTTTTCTGTACAAAGAAACCTCCCATTTGAAAAATCAACTGTCATGGCAGCATTCACTGGAAATACGGAGGGAAGAACCTCAGACATGAGGGCAGAAATCATAAGAATGATGGAAGGTGCAAAACCAGAGGAAGTGTCTTTCCGTGGGCGGGGAGTTTTCGAGCTCTCAGACGAGAAGGCAACGAACCCGATCGTGCCCTCTTTTGAAATGAGTAATGAAGGATCTTATTTCTTCGGAGACAATGCAGAAGAGTACGACAATTAAAGAAAAAATACCCTTGTTTCTACT


>CY000020/1-1566
AGCAAAAGCAGGGTTAATAATCACTCACTGAGTGACATCAAAATCATGGCGTCTCAAGGCACCAAACGGTCTTATGAACAGATGGAAACTGATGGGGATCGCCAGAATGCAACTGAGATTAGGTCATCCGTCGGGAAGATGATTGATGGAATTGGGCGATTCTACATCCAAATGTGCACTGAACTTAAACTCAGTGATTATGAAGGGCGGTTGATCCAAAACAGCTTGACAATAGAGAAAATGGTGCTCTCTGCTTTTGATGAGAGAAGGAATAGATATCTGGAAGAACACCCCAGCGCGGGGAAAGATCCTAAGAAAACTGGAGGGCCCATATACAAAAGAGTAGATGGAAGATGGATGAGGGAACTCGTCCTTTATGATAAAGAAGAAATAAGGCGAATCTGGCGTCAAGCCAACAATGGTGAGGATGCGACAGCTGGCCTAACTCACATGATGATCTGGCACTCCAATTTGAATGATGCAACATACCAGAGGACAAGAGCTCTTGTTCGAACCGGAATGGATCCCAGAATGTGCTCTCTGATGCAGGGCTCGACCCTTCCTAGAAGGTCCGGAGCTGCAGGTGCTGCAGTCAAAGGAATCGGGACAATGGTGATGGAGCTGATCAGAATGATCAAACGGGGGATCAACGATCGAAATTTCTGGAGAGGTGAGAATGGGCGGAAAACAAGAAGTGCTTATGAGAGAATGTGCAACATTCTTAAAGGAAAATTTCAAACAGCTGCACAAAGAGCAATGGTGGATCAAGTGAGAGAAAGTCGGAACCCAGGAAATGCTGAGATCGAAGATCTCATATTTTTGGCAAGATCTGCATTAATATTGAGAGGGTCAGTTGCTCACAAATCTTGCCTACCTGCCTGTGTGTATGGACCTGCAGTATCCAGTGGGTACGACTTCGAAAAAGAGGGATATTCCTTGGTGGGAATAGACCCTTTCAAACTACTTCAAAATAGCCAGGTGTACAGCCTAATCAGACCGAACGAGAATCCAGCACACAAGAGTCAGCTGGTGTGGATGGCATGCCATTCTGCTGCATTTGAAGACTTAAGATTGTTAAGCTTCATCAGAGGGACCAAAGTATCTCCGCGGGGGAAGCTTTCAACTAGAGGAGTACAAATTGCTTCAAATGAGAACATGGATAATATGGGATCAAGTACTCTTGAACTGAGAAGCGGGTACTGGGCCATAAGGACCAGGAGTGGAGGAAACACTAATCAACAGAGGGCCTCCGCAGGCCAAATCAGTGTGCAACCTACATTTTCTGTACAAAGAAACCTCCCATTTGAAAAATCAACTGTCATGGCAGCATTCACTGGAAATACGGAGGGAAGAACCTCAGACATGAGGGCAGAAATCATAAGAATGATGGAAGGTGCAAAACCAGAGGAAGTGTCTTTCCGTGGGCGGGGAGTTTTCGAGCTCTCAGACGAGAAGGCAACGAACCCGATCGTGCCCTCTTTTGAAATGAGTAATGAAGGATCTTATTTCTTCGGAGACAATGCAGAAGAGTACGACAATTAAAGAAAAAATACCCTTGTTTCTACT
>CY002347/1-1566
AGCAAAAGCAGGGTTAATAATCACTCACTGAGTGACATCAAAATCATGGCGTCTCAAGGCACCAAACGGTCTTATGAACAGATGGAAACTGATGGGGATCGCCAGAATGCAACTGAGATTAGGTCATCCGTCGGGAAGATGATTGATGGAATTGGGCGATTCTACATCCAAATGTGCACTGAACTTAAACTCAGTGATTATGAAGGGCGGTTGATCCAAAACAGCTTGACAATAGAGAAAATGGTGCTCTCTGCTTTTGATGAGAGAAGGAATAGATATCTGGAAGAACACCCCAGCGCGGGGAAAGATCCTAAGAAAACTGGAGGGCCCATATACAAAAGAATAGATGGAAGATGGATGAGGGAACTCGTCCTTTATGATAAAGAAGAAATAAGGCGAATCTGGCGTCAAGCCAACAATGGTGAGGATGCGACAGCTGGTCTAACTCACATGATGATCTGGCACTCCAATTTGAATGATGCAACATACCAGAGGACAAGAGCTCTTGTTCGAACCGGAATGGATCCCAGAATGTGCTCTCTGATGCAGGGCTCGACCCTTCCTAGAAGGTCCGGAGCTGCAGGTGCTGCAGTCAAAGGAATCGGGACAATGGTGATGGAGCTGATCAGAATGATCAAACGGGGGATCAACGATCGAAATTTCTGGAGAGGTGAGAATGGGCGGAAAACAAGAAGTGCTTATGAGAGAATGTGCAACATTCTTAAAGGAAAATTTCAAACAGCTGCACAAAGAGCAATGGTGGATCAAGTGAGAGAAAGTCGGAACCCAGGAAATGCTGAGATCGAAGATCTCATATTTTTGGCAAGATCTGCATTAATATTGAGAGGGTCAGTTGCTCACAAATCTTGCCTACCTGCCTGTGTGTATGGACCTGCAGTATCCAGTGGGTACGACTTCGAAAAAGAGGGATATTCCTTGGTGGGAATAGACCCTTTCAAACTACTTCAAAACAGCCAGGTGTACAGCCTAATCAGACCGAACGAGAATCCAGCACACAAGAGTCAGCTGGTGTGGATGGCATGCCATTCTGCTGCATTTGAAGATTTAAGATTGTTAAGCTTCATCAGAGGGACCAAAGTATCTCCGCGGGGGAAGCTTTCAACTAGGGGAGTACAAATTGCTTCAAATGAGAACATGGATAATATGGGATCAAGTACTCTTGAACTGAGAAGCGGGTACTGGGCCATAAGAACCAGGAGTGGAGGAAACACTAATCAACAGAGGGCCTCCGCAGGCCAAATCAGTGTGCAACCTACGTTTTCTGTACAAAGAAACCTCCCATTTGAAAAATCAACTGTCATGGCAGCATTCACTGGAAATACGGAGGGAAGAACCTCAGACATGAGGGCAGAAATCATAAGAATGATGGAAGGTGCAAAACCAGAGGAAGTGTCTTTCCGTGGGCGGGGAGTTTTCGAGCTCTCAGACGAGAAGGCAACGAACCCGATCGTGCCCTCTTTTGAAATGAGTAATGAAGGATCTTATTTCTTCGGAGACAATGCAGAAGAGTACGACAATTAAAGAAAAAATACCCTTGTTTCTACT
>CY000268/1-1566
AGCAAAAGCAGGGTTAATAATCACTCACTGAGTGACATCAAAATCATGGCGTCTCAAGGCACCAAACGGTCTTATGAACAGATGGAAACTGATGGGGATCGCCAGAATGCAACTGAGATTAGGTCATCCGTCGGGAAGATGATTGATGGAATTGGGCGATTCTACATCCAAATGTGCACTGAACTTAAACTCAGTGATTATGAAGGTCGGTTGATCCAAAACAGCTTGACAATAGAGAAAATGGTGCTCTCTGCTTTTGATGAGAGAAGGAATAGATATCTGGAAGAACACCCCAGCGCGGGGAAAGATCCTAAGAAAACTGGAGGGCCCATATACAAAAGAGTAGATGGAAGATGGATGAGGGAACTCGTCCTTTATGATAAAGAAGAAATAAGGCGAATCTGGCGTCAAGCCAACAATGGTGAGGATGCGACAGCTGGTCTAACTCACATGATGATCTGGCACTCCAATTTGAATGATGCAACATACCAGAGGACAAGAGCTCTTGTTCGAACCGGAATGGATCCCAGAATGTGCTCTCTGATGCAGGGCTCGACCCTTCCTAGAAGGTCCGGAGCTGCAGGTGCTGCAGTCAAAGGAATCGGGACAATGGTGATGGAGCTGATCAGAATGATCAAACGGGGGATCAACGATGGAAATTTCTGGAGAGGTGAGAATGGGCGGAAAACAAGAAGTGCTTATGAGAGAATGTGCAACATTCTTAAAGGAAAATTTCAAACAGCTGCACAAAGAGCAATGGTGGATCAAGTGAGAGAAAGTCGGAACCCAGGAAATGCTGAGATCGAAGATCTCATATTTTTGGCAAGATCTGCATTAATATTGAGAGGGTCAGTTGCTCACAAATCTTGCCTACCTGCCTGTGTGTATGGACCTGCAGTATCCAGTGGGTACGACTTCGAAAAAGAGGGATATTCCTTGGTGGGAATAGACCCTTTCAAACTACTTCAAAATAGCCAGGTGTACAGCCTAATCAGACCGAACGAGAATCCAGCACACAAGAGTCAGCTGGTGTGGATGGCATGCCATTCTGCTGCATTTGAAGATTTAAGGTTGTTAAGCTTCATCAGAGGGACCAAAGTATCTCCGCGGGGGAAGCTTTCAACTAGAGGAGTACAAATTGCTTCAAATGAGAACATGGATAATATGGGATCAAGTACTCTTGAACTGAGAAGCGGGTACTGGGCCATAAGGACCAGGAGTGGAGGAAACACTAATCAACAGAGGGCCTCCGCAGGCCAAATCAGTGTGCAACCTACGTTTTCTGTACAAAGAAACCTCCCATTTGAAAAATCAACTGTCATGGCAGCATTCACTGGAAATACGGAGGGAAGAACCTCAGACATGAGGGCAGAAATCATAAGAATGATGGAAGGTGCAAAACCAGAGGAAGTGTCTTTCCGTGGGCGGGGAGTTTTCGAGCTCTCAGACGAGAAGGCAACGAACCCGATCGTGCCCTCTTTTGAAATGAGTAATGAAGGATCTTATTTCTTCGGAGACAATGCAGAAGAGTACGACAATTAAAGAAAAAATACCCTTGTTTCTACT
>CY000520/1-1566
AGCAAAAGCAGGGTTAATAATCACTCACTGAGTGACATCAAAATCATGGCGTCTCAAGGCACCAAACGGTCTTATGAACAAATGGAAACTGATGGGGATCGCCAGAATGCAACTGAGATTAGGTCATCCGTCGGGAAGATGATTGATGGAATTGGGCGATTCTACATCCAAATGTGCACTGAACTTAAACTCAGTGATTATGAAGGGCGGTTGATCCAAAACAGCTTGACAATAGAGAAAATGGTGCTCTCTGCTTTTGATGAGAGAAGGAATAGATATCTGGAAGAACACCCCAGCGCGGGGAAAGATCCTAAGAAAACTGGAGGGCCCATATACAAAAGAGTAGATGGAAGATGGATGAGGGAACTCGTCCTTTATGATAAAGAAGAAATAAGGCGAATCTGGCGTCAAGCCAACAATGGTGAGGATGCGACAGCTGGTCTAACTCACATGATGATCTGGCACTCCAATTTGAATGATGCAACATACCAGAGGACAAGAGCTCTTGTTCGAACCGGAATGGATCCCAGAATGTGCTCTCTGATGCAGGGCTCGACCCTTCCTAGAAGGTCCGGAGCTGCAGGTGCTGCAGTCAAAGGAATCGGGACAATGGTGATGGAGCTGATCAGAATGATCAAACGGGGGATCAACGATCGAAATTTCTGGAGAGGTGAGAATGGGCGGAAAACAAGAAGTGCTTATGAGAGAATGTGCAACATTCTTAAAGGAAAATTTCAAACAGCTGCACAAAGAGCAATGGTGGATCAAGTGAGAGAAAGTCGGAACCCAGGAAATGCTGAGATCGAAGATCTCATATTTTTGGCAAGATCTGCATTAATATTGAGAGGGTCAGTTGCTCACAAATCTTGCCTACCTGCCTGTGTGTATGGACCTGCAGTATCCAGTGGGTACGACTTCGAAAAAGAGGGATATTCCTTGGTGGGAATAGACCCTTTCAAACTACTTCAAAATAGCCAGGTGTACAGCCTAATCAGACCGAACGAGAATCCAGCACACAAGAGTCAGCTGGTGTGGATGGCATGCCATTCTGCTGCATTTGAAGATTTAAGATTGTTAAGCTTCATCAGAGGGACCAAAGTATCTCCGCGGGGGAAGCTTTCAACTAGAGGAGTACAAATTGCTTCAAATGAGAACATGGATAATATGGGATCAAGTACTCTTGAACTGAGAAGCGGGTACTGGGCCATAAGGACCAGGAGTGGAGGGAACACTAATCAACAGAGGGCCTCCGCAGGCCAAATCAGTGTGCAACCTACGTTTTCTGTACAAAGAAACCTCCCATTTGAAAAATCAACTGTCATGGCAGCATTCACTGGAAATACGGAGGGAAGAACCTCAGACATGAGGGCAGAAATCATAAGAATGATGGAAGGTGCAAAACCAGAGGAAGTGTCTTTCCGTGGGCGGGGAGTTTTCGAGCTTTCAGACGAGAAGGCAACGAACCCGATCGTGCCCTCTTTTGAAATGAGTAATGAAGGATCTTATTTCTTCGGAGACAATGCAGAAGAGTACGACAATTAAAGAAAAAATACCCTTGTTTCTACT
>CY000092/1-1566
AGCAAAAGCAGGGTTAATAATCACTCACTGAGTGACATCAAAATCATGGCGTCTCAAGGCACCAAACGGTCTTATGAACAGATGGAAACTGATGGGGATCGCCAGAATGCAACTGAGATTAGGTCATCCGTCGGGAAGATGATTGATGGAATTGGGCGATTCTACATCCAAATGTGCACTGAACTTAAACTCAGTGATTATGAAGGGCGGTTGATCCAAAACAGCTTGACAATAGAGAAAATGGTGCTCTCTGCTTTTGATGAGAGAAGGAATAGATATCTGGAAGAACACCCCAGCGCGGGGAAAGATCCTAAGAAAACTGGAGGGCCCATATACAAAAGAATAGATGGAAGATGGATGAGGGAACTCGTCCTTTATGATAAAGAAGAAATAAGGCGAATCTGGCGTCAAGCCAACAATGGTGAGGATGCGACAGCTGGTCTAACTCACATGATGATCTGGCACTCCAATTTGAATGATGCAACATACCAGAGGACAAGAGCTCTTGTTCGAACCGGAATGGATCCCAGAATGTGCTCTCTGATGCAGGGCTCGACCCTTCCTAGAAGGTCCGGAGCTGCAGGTGCTGCAGTCAAAGGAATCGGGACAATGGTGATGGAGCTGATCAGAATGATCAAACGGGGGATCAACGATCGAAATTTCTGGAGAGGTGAGAATGGGCGGAAAACAAGAAGTGCTTATGAGAGAATGTGCAACATTCTTAAAGGAAAATTTCAAACAGCTGCACAAAGAGCAATGGTGGATCAAGTGAGAGAAAGTCGGAACCCAGGAAATGCTGAGATCGAAGATCTCATATTTTTGGCAAGATCTGCATTAATATTGAGAGGGTCAGTTGCTCACAAATCTTGCCTACCTGCCTGTGTGTATGGACCTGCAGTATCCAGTGGGTACGACTTCGAAAAAGAGGGATATTCCTTGGTGGGAATAGACCCTTTCAAACTACTTCAAAACAGCCAGGTGTACAGCCTAATCAGACCGAACGAGAATCCAGCACACAAGAGTCAGCTGGTGTGGATGGCATGCCATTCTGCTGCATTTGAAGATTTAAGATTGTTAAGCTTCATCAGAGGGACCAAAGTATCTCCGCGGGGGAAGCTTTCAACTAGGGGAGTACAAATTGCTTCAAATGAGAACATGGATAATATGGGATCAAGTACTCTTGAACTGAGAAGCGGGTACTGGGCCATAAGAACCAGGAGTGGAGGAAACACTAATCAACAGAGGGCCTCCGCAGGCCAAATCAGTGTGCAACCTACGTTTTCTGTACAAAGAAACCTCCCATTTGAAAAATCAACTGTCATGGCAGCATTCACTGGAAATACGGAGGGAAGAACCTCAGACATGAGGGCAGAAATCATAAGAATGATGGAAGGTGCAAAACCAGAGGAAGTGTCTTTCCGTGGGCGGGGAGTTTTCGAGCTCTCAGACGAGAAGGCAACGAACCCGATCGTGCCCTCTTTTGAAATGAGTAATGAAGGATCTTATTTCTTCGGAGACAATGCAGAAGAGTACGACAATTAAAGAAAAAATACCCTTGTTTCTACT


>CY000156/1-1566
AGCAAAAGCAGGGTTAATAATCACTCACTGAGTGACATCAAAATCATGGCGTCTCAAGGCACCAAACGGTCTTATGAACAGATGGAAACTGATGGGGATCGCCAGAATGCAACTGAGATTAGGTCATCCGTCGGGAAGATGATTGATGGAATTGGGCGATTCTACATCCAAATGTGCACTGAACTTAAGCTCAGTGATTATGAAGGGCGGTTGATCCAAAACAGCTTGACAATAGAGAAAATGGTGCTCTCTGCTTTTGATGAGAGAAGGAATAGATATCTGGAAGAACACCCCAGCGCGGGGAAAGATCCTAAGAAAACTGGAGGGCCCATATACAAAAGAATAGATGGAAGATGGATGAGGGAACTCGTCCTTTATGATAAAGAAGAAATAAGGCGAATCTGGCGTCAAGCCAACAATGGTGAGGATGCGACAGCTGGTCTAACTCACATGATGATCTGGCACTCCAATTTGAATGATGCAACATACCAGAGGACAAGAGCTCTTGTTCGAACCGGAATGGATCCCAGAATGTGCTCTCTGATGCAGGGCTCGACCCTTCCTAGAAGGTCCGGAGCTGCAGGTGCTGCAGTCAAAGGAATCGGGACAATGGTGATGGAGCTGATCAGAATGATCAAACGGGGGATCAACGATCGAAATTTCTGGAGAGGTGAGAATGGGCGGAAAACAAGAAGTGCTTATGAGAGAATGTGCAACATTCTTAAAGGAAAATTTCAAACAGCTGCACAAAGAGCAATGGTGGATCAAGTGAGAGAAAGTCGGAACCCAGGAAATGCTGAGATCGAAGATCTCATATTTTTGGCAAGATCTGCATTAATATTGAGAGGGTCAGTTGCTCACAAATCTTGCCTACCTGCCTGTGTGTATGGACCTGCAGTATCCAGTGGGTACGACTTCGAAAAAGAGGGATATTCCTTGGTGGGAATAGACCCTTTCAAACTACTTCAAAACAGCCAGGTGTACAGCCTAATCAGACCGAACGAGAATCCAGCACACAAGAGTCAGCTGGTGTGGATGGCATGCCATTCTGCTGCATTTGAAGATTTAAGATTGTTAAGCTTCATCAGAGGGACCAAAGTATCTCCGCGGGGGAAGCTTTCAACTAGGGGAGTACAAATTGCTTCAAATGAGAACATGGATAATATGGGATCAAGTACTCTTGAACTGAGAAGCGGGTACTGGGCCATAAGAACCAGGAGTGGAGGAAACACTAATCAACAGAGGGCCTCCGCAGGCCAAATCAGTGTGCAACCTACGTTTTCTGTACAAAGAAACCTCCCATTTGAAAAATCAACTGTCATGGCAGCATTCACTGGAAATACGGAGGGAAGAACCTCAGACATGAGGGCAGAAATCATAAGAATGATGGAAGGTGCAAAACCAGAGGAAGTGTCTTTCCGTGGGCGGGGAGTTTTCGAGCTCTCAGACGAGAAGGCAACGAACCCGATCGTGCCCTCTTTTGAAATGAGTAATGAAGGATCTTATTTCTTCGGAGACAATGCAGAAGAGTACGACAATTAAAGAAAAAATACCCTTGTTTCTACT
>CY000788/1-1566
AGCAAAAGCAGGGTTAATAATCACTCACTGAGTGACATCAAAATCATGGCGTCTCAAGGCACCAAACGGTCTTATGAACAGATGGAAACTGATGGGGATCGCCAGAATGCAACTGAGATTAGGTCATCCGTCGGGAAGATGATTGATGGAATTGGGCGATTCTACATCCAAATGTGCACTGAACTCAAACTCAGTGATTATGAAGGTCGGTTGATCCAAAACAGCTTGACAATAGAGAAAATGGTGCTCTCTGCTTTTGATGAGAGAAGGAATAGATATCTGGAAGAACACCCCAGCGCGGGGAAAGATCCTAAGAAAACTGGAGGGCCCATATACAAAAGAGTAGATGGAAGATGGATGAGGGAACTCGTCCTTTATGATAAAGAAGAAATAAGGCGAATCTGGCGTCAAGCCAACAATGGTGAGGATGCGACAGCTGGTCTAACTCACATGATGATCTGGCACTCCAATTTGAATGATGCAACATACCAGAGGACAAGAGCTCTTGTTCGAACCGGAATGGATCCCAGAATGTGCTCTCTGATGCAGGGCTCGACCCTTCCTAGAAGGTCCGGAGCTGCAGGTGCTGCAGTCAAAGGAATCGGGACAATGGTGATGGAGCTGATCAGAATGATCAAACGGGGGATCAACGATCGAAATTTCTGGAGAGGTGAGAATGGGCGGAAAACAAGAAGTGCTTATGAGAGAATGTGCAACATTCTTAAAGGAAAATTTCAAACAGCTGCACAAAGAGCAATGATGGATCAAGTGAGAGAAAGTCGGAACCCAGGAAATGCTGAGATCGAAGATCTCATATTTTTGGCAAGATCTGCATTAATATTGAGAGGGTCAGTTGCTCACAAATCTTGCCTACCTGCCTGTGTGTATGGACCTGCAGTATCCAGTGGGTACGACTTCGAAAAAGAGGGATATTCCTTGGTGGGAATAGACCCTTTCAAACTACTTCAAAATAGCCAGGTGTACAGCCTAATCAGACCGAACGAGAATCCAGCACACAAGAGTCAGCTGGTGTGGATGGCATGCCATTCTGCTGCATTTGAAGATTTAAGGTTGTTAAGCTTCATCAGAGGGACCAAAGTATCTCCGCGGGGGAAGCTTTCAACTAGAGGAGTACAAATTGCTTCAAATGAGAACATGGATAATATGGGATCAAGTACTCTTGAACTGAGAAGCGGGTACTGGGCCATAAGGACCAAGAGTGGAGGAAACACTAATCAACAGAGGGCCTCCGCAGGCCAAATCAGTGTGCAACCTACGTTTTCTGTACAAAGAAACCTCCCATTTGAAAAATCAACTGTCATGGCAGCATTCACTGGAAATACGGAGGGAAGAACCTCAGACATGAGGGCAGAAATCATAAGAATGATGGAAGGTGCAAAACCAGAGGAAGTGTCTTTCCGTGGGCGGGGAGTTTTCGAGCTCTCAGACGAGAAGGCAACGAACCCGATCGTGCCCTCTTTTGAAATGAGTAATGAAGGATCTTATTTCTTCGGAGACAATGCAGAAGAGTACGACAATTAAAGAAAAAATACCCTTGTTTCTACT
>CY000004/1-1566
AGCAAAAGCAGGGTTAATAATCACTCACTGAGTGACATCAAAATCATGGCGTCTCAAGGCACCAAACGGTCTTATGAACAGATGGAAACTGATGGGGATCGCCAGAATGCAACTGAGATTAGGTCATCCGTCGGGAAGATGATTGATGGAATTGGGCGATTCTACATCCAAATGTGCACTGAACTTAAACTCAGTGATTATGAAGGGCGGTTGATCCAAAACAGCTTGACAATAGAGAAAATGGTGCTCTCTGCTTTTGATGAGAGAAGGAATAGATATCTGGAAGAACACCCCAGCGCGGGGAAAGATCCTAAGAAAACTGGAGGGCCCATATACAAAAGAGTAGATGGAAGATGGATGAGGGAACTCGTCCTTTATGATAAAGAAGAAATAAGGCGAATCTGGCGTCAAGCCAACAATGGTGAGGATGCGACAGCTGGTCTAACTCACATGATGATCTGGCACTCCAATTTGAATGATGCAACATACCAGAGGACAAGAGCTCTTGTTCGAACCGGAATGGATCCCAGAATGTGCTCTCTGATGCAGGGCTCGACCCTTCCTAGAAGGTCCGGAGCTGCAGGTGCTGCAGTCAAAGGAATCGGGACAATGGTGATGGAGCTGATCAGAATGATCAAACGGGGGATCAACGATCGAAATTTCTGGAGAGGTGAGAATGGGCGGAAAACAAGAAGTGCTTATGAGAGAATGTGCAACATTCTTAAAGGAAAATTTCAAACAGCTGCACAAAGAGCAATGGTGGATCAAGTGAGAGAAAGTCGGAACCCAGGAAATGCTGAGATCGAAGATCTCATATTTCTGGCAAGATCTGCATTAATATTGAGAGGGTCAGTTGCTCACAAATCTTGCCTACCTGCCTGTGTATATGGACCTGCAGTATCCAGTGGGTACGACTTCGAAAAAGAGGGATATTCCTTGGTGGGAATAGACCCTTTCAAACTACTTCAAAATAGCCAGGTGTACAGCCTAATCAGACCGAACGAGAATCCAGCACACAAGAGTCAGCTGGTGTGGATGGCATGCCATTCTGCTGCATTTGAAGATTTAAGATTGTTAAGCTTCATCAGAGGGACCAAAGTATCTCCGCGGGGGAAGCTTTCAACTAGAGGAGTACAAATTGCTTCAAATGAGAACATGGATAATATGGGATCAAGTACTCTTGAACTGAGAAGCGGGTACTGGGCCATAAGAACCAGGAGTGGAGGAAACACTAATCAACAGAGGGCCTCCGCAGGCCAAATCAGTGTGCAACCTACGTTTTCTGTACAAAGAAACCTCCCATTTGAAAAATCAACTGTCATGGCAGCATTCACTGGAAATACGGAGGGAAGAACCTCAGACATGAGGGCAGAAATCATAAGAATGATGGAAGGTGCAAAACCAGAGGAAGTGTCTTTCCGTGGGCGGGGAGTTTTCGAGCTCTCAGACGAGAAGGCAACGAACCCGATCGTGCCCTCTTTTGAAATGAGTAATGAAGGATCTTATTTCTTCGGAGACAATGCAGAAGAGTACGACAATTAAAGAAAAAATACCCTTGTTTCTACT
>CY000100/1-1566
AGCAAAAGCAGGGTTAATAATCACTCACTGAGTGACATCAAAATCATGGCGTCTCAAGGCACCAAACGGTCTTATGAACAGATGGAAACTGATGGGGATCGCCAGAATGCAACTGAGATTAGGTCATCCGTCGGGAAGATGATTGATGGAATTGGGCGATTCTACATCCAAATGTGCACTGAACTTAAACTCAGTGATTATGAAGGGCGGTTGATCCAAAACAGCTTGACAATAGAGAAAATGGTGCTCTCTGCTTTTGATGAGAGAAGGAATAGATATCTGGAAGAACACCCCAGCGCGGGGAAAGATCCTAAGAAAACTGGAGGGCCCATATACAAAAGAATAGATGGAAGATGGATGAGGGAACTCGTCCTTTATGATAAAGAAGAAATAAGGCGAATCTGGCGTCAAGCCAACAATGGTGAGGATGCGACAGCTGGTCTAACTCACATGATGATCTGGCACTCCAATTTGAATGATGCAACATACCAGAGGACAAGAGCTCTTGTTCGAACCGGAATGGATCCCAGAATGTGCTCTCTGATGCAGGGCTCGACCCTTCCTAGAAGGTCCGGAGCTGCAGGTGCTGCAGTCAAAGGAATCGGGACAATGGTGATGGAGCTGATCAGAATGATCAAACGGGGGATCAACGATCGAAATTTCTGGAGAGGTGAGAATGGGCGGAAAACAAGAAGTGCTTATGAGAGAATGTGCAACATTCTTAAAGGAAAATTTCAAACAGCTGCACAAAGAGCAATGGTGGATCAAGTGAGAGAAAGTCGGAACCCAGGAAATGCTGAGATCGAAGATCTCATATTTTTGGCAAGATCTGCATTAATATTGAGAGGGTCAGTTGCTCACAAATCTTGCCTACCTGCCTGTGTGTATGGACCTGCAGTATCCAGTGGGTACGACTTCGAAAAAGAGGGATATTCCTTGGTGGGAATAGACCCTTTCAAACTACTTCAAAACAGCCAGGTGTACAGCCTAATCAGACCGAACGAGAATCCAGCACACAAGAGTCAGCTGGTGTGGATGGCATGCCATTCTGCTGCATTTGAAGATTTAAGATTGTTAAGCTTCATCAGAGGGACCAAAGTATCTCCGCGGGGGAAGCTTTCAACTAGGGGAGTACAAATTGCTTCAAATGAGAACATGGATAATATGGGATCAAGTACTCTTGAACTGAGAAGCGGGTACTGGGCCATAAGAACCAGGAGTGGAGGAAACACTAATCAACAGAGGGCCTCCGCAGGCCAAATCAGTGTGCAACCTACGTTTTCTGTACAAAGAAACCTCCCATTTGAAAAATCAACTGTCATGGCAGCATTCACTGGAAATACGGAGGGAAGAACCTCAGACATGAGGGCAGAAATCATAAGAATGATGGAAGGTGCAAAACCAGAGGAAGTGTCTTTCCGTGGGCGGGGAGTTTTCGAGCTCTCAGACGAGAAGGCAACGAACCCGATCGTGCCCTCTTTTGAAATGAGTAATGAAGGATCTTATTTCTTCGGAGACAATGCAGAAGAGTACGACAATTAAAGAAAAAATACCCTTGTTTCTACT
>CY000164/1-1566
AGCAAAAGCAGGGTTAATAATCACTCACTGAGTGACATCAAAATCATGGCGTCTCAAGGCACCAAACGGTCTTATGAACAGATGGAAACTGATGGGGATCGCCAGAATGCAACTGAGATTAGGTCATCCGTCGGGAAGATGATTGATGGAATTGGGCGATTCTACATCCAAATGTGCACTGAACTTAAACTCAGTGATTATGAAGGGCGGTTGATCCAAAACAGCTTGACAATAGAGAAAATGGTGCTCTCTGCTTTTGATGAGAGAAGGAATAGATATCTGGAAGAACACCCCAGCGCGGGGAAAGATCCTAAGAAAACTGGAGGGCCCATATACAAAAGAATAGATGGAAGATGGATGAGGGAACTCGTCCTTTATGATAAAGAAGAAATAAGGCGAATCTGGCGTCAAGCCAACAATGGTGAGGATGCGACAGCTGGTCTAACTCACATGATGATCTGGCACTCCAATTTGAATGATGCAACATACCAGAGGACAAGAGCTCTTGTTCGAACCGGAATGGATCCCAGAATGTGCTCTCTGATGCAGGGCTCGACCCTTCCTAGAAGGTCCGGAGCTGCAGGTGCTGCAGTCAAAGGAATCGGGACAATGGTGATGGAGCTGATCAGAATGATCAAACGGGGGATCAACGATCGAAATTTCTGGAGAGGTGAGAATGGGCGGAAAACAAGAAGTGCTTATGAGAGAATGTGCAACATTCTTAAAGGAAAATTTCAAACAGCTGCACAAAAAGCAATGGTGGATCAAGTGAGAGAAAGTCGGAACCCAGGAAATGCTGAGATCGAAGATCTCATATTTTTGGCAAGATCTGCATTAATATTGAGAGGGTCAGTTGCTCACAAATCTTGCCTACCTGCCTGTGTGTATGGACCTGCAGTATCCAGTGGGTACGACTTCGAAAAAGAGGGATATTCCTTGGTGGGAATAGACCCTTTCAAACTACTTCAAAACAGCCAGGTGTACAGCCTAATCAGACCGAACGAGAATCCAGCACACAAGAGTCAGCTGGTGTGGATGGCATGCCATTCTGCTGCATTTGAAGATTTAAGATTGTTAAGCTTCATCAGAGGGACCAAAGTATCTCCGCGGGGGAAGCTTTCAACTAGGGGAGTACAAATTGCTTCAAATGAGAACATGGATAATATGGGATCAAGTACTCTTGAACTGAGAAGCGGGTACTGGGCCATAAGAACCAGGAGTGGAGGAAACACTAATCAACAGAGGGCCTCCGCAGGCCAAATCAGTGTGCAACCTACGTTTTCTGTACAAAGAAACCTCCCATTTGAAAAATCAACTGTCATGGCAGCATTCACTGGAAATACGGAGGGAAGAACCTCAGACATGAGGGCAGAAATCATAAGAATGATGGAAGGTGCAAAACCAGAGGAAGTGTCTTTCCGTGGGCGGGGAGTTTTCGAGCTCTCAGACGAGAAGGCAACGAACCCGATCGTGCCCTCTTTTGAAATGAGTAATGAAGGATCTTATTTCTTCGGAGACAATGCAGAAGAGTACGACAATTAAAGAAAAAATACCCTTGTTTCTACT


>CY001216/1-1566
AGCAAAAGCAGGGTTAATAATCACTCACTGAGTGACATCAAAATCATGGCGTCTCAAGGCACCAAACGGTCTTATGAACAGATGGAAACTGATGGGGATCGCCAGAATGCAACTGAGATTAGGTCATCCGTCGGGAAGATGATTGATGGAATTGGGCGATTCTACATCCAAATGTGCACTGAACTTAAACTCAGTGATTATGAAGGGCGGTTGATCCAAAACAGCTTGACAATAGAGAAAATGGTGCTCTCTGCTTTTGATGAGAGAAGGAATAGATATCTGGAAGAACACCCCAGCGCGGGGAAAGATCCTAAGAAAACTGGAGGGCCCATATACAAAAGAATAGATGGAAGATGGATGAGGGAACTCGTCCTTTATGATAAAGAAGAAATAAGGCGAATCTGGCGTCAAGCCAACAATGGTGAGGATGCGACAGCTGGTCTAACTCACATGATGATCTGGCACTCCAATTTGAATGATGCAACATACCAGAGGACAAGAGCTCTTGTTCGAACCGGAATGGATCCCAGAATGTGCTCTCTGATGCAGGGCTCGACCCTTCCTAGAAGGTCCGGAGCTGCAGGTGCTGCAGTCAAAGGAATCGGGACAATGGTGATGGAGCTGATCAGAATGATCAAACGGGGGATCAACGATCGAAATTTCTGGAGAGGTGAGAATGGGCGGAAAACAAGAAGTGCTTATGAGAGAATGTGCAACATTCTTAAAGGAAAATTTCAAACAGCTGCACAAAGAGCAATGGTGGATCAAGTGAGAGAAAGTCGGAACCCAGGAAATGCTGAGATCGAAGATCTCATATTTTTGGCAAGATCTGCATTAATATTGAGAGGGTCAGTTGCTCACAAATCTTGCCTACCTGCCTGTGTGTATGGACCTGCAGTATCCAGTGGGTACGACTTCGAAAAAGAGGGATATTCCTTGGTGGGAATAGACCCTTTCAAACTACTTCAAAACAGCCAGGTGTACAGCCTAATCAGACCGAACGAGAATCCAGCACACAAGAGTCAGCTGGTGTGGATGGCATGCCATTCTGCTGCATTTGAAGATTTAAGATTGTTAAGCTTCATCAGAGGGACCAAAGTATCTCCGCGGGGGAAGCTTTCAACTAGGGGAGTACAAATTGCTTCAAATGAGAACATGGATAATATGGGATCAAGTACTCTTGAACTGAGAAGCGGGTACTGGGCCATAAGAACCAGGAGTGGAGGAAACACTAATCAACAGAGGGCCTCCGCAGGCCAAATCAGTGTGCAACCTACGTTTTCTGTACAAAGAAACCTCCCATTTGAAAAATCAACTGTCATGGCAGCATTCACTGGAAATACGGAGGGAAGAACCTCAGACATGAGGGCAGAAATCATAAGAATGATGGAAGGTGCAAAACCAGAGGAAGTGTCTTTCCGTGGGCGGGGAGTTTTCGAGCTCTCAGACGAGAAGGCAACGAACCCGATCGTGCCCTCTTTTGAAATGAGTAATGAAGGATCTTATTTCTTCGGAGACAATGCAGAAGAGTACGACAATTAAAGAAAAAATACCCTTGTTTCTACT
>CY000508/1-1566
AGCAAAAGCAGGGTTAATAATCACTCACTGAGTGACATCAAAATCATGGCGTCTCAAGGCACCAAACGGTCTTATGAACAGATGGAAACTGATGGGGATCGCCAGAATGCAACTGAGATTAGGTCATCCGTCGGGAAGATGATTGATGGAATTGGGCGATTCTACATCCAAATGTGCACTGAACTTAAACTCAGTGATTATGAAGGGCGGTTGATCCAAAACAGCTTGACAATAGAGAAAATGGTGCTCTCTGCTTTTGATGAGAGAAGGAATAGATATCTGGAAGAACACCCCAGCGCGGGGAAAGATCCTAAGAAAACTGGAGGGCCCATATACAAAAGAGTAGATGGAAGATGGATGAGGGAACTCGTCCTTTATGATAAAGAAGAAATAAGGCGAATCTGGCGTCAAGCCAACAATGGTGAGGATGCGACAGCTGGCCTAACTCACATGATGATCTGGCACTCCAATTTGAATGATGCAACATACCAGAGGACAAGAGCTCTTGTTCGAACCGGAATGGATCCCAGAATGTGCTCTCTGATGCAGGGCTCGACCCTTCCTAGAAGGTCCGGAGCTGCAGGTGCTGCAGTCAAAGGAATCGGGACAATGGTGATGGAGCTGATCAGAATGATCAAACGGGGGATCAACGATCGAAATTTCTGGAGAGGTGAGAATGGGCGGAAAACAAGAAGTGCTTATGAGAGAATGTGCAACATTCTTAAAGGAAAATTTCAAACAGCTGCACAAAGAGCAATGGTGGATCAAGTGAGAGAAAGTCGGAACCCAGGAAATGCTGAGATCGAAGATCTCATATTTTTGGCAAGATCTGCATTAATATTGAGAGGGTCAGTTGCTCACAAATCTTGCCTACCTGCCTGTGTGTATGGACCTGCAGTATCCAGTGGGTACGACTTCGAAAAAGAGGGATATTCCTTGGTGGGAATAGACCCTTTCAAACTACTTCAAAATAGCCAGGTGTACAGCCTAATCAGACCGAACGAGAATCCAGCACACAAGAGTCAGCTGGTGTGGATGGCATGCCATTCTGCTGCATTTGAAGATTTAAGATTGTTAAGCTTCATCAGAGGGACCAAAGTATCTCCGCGGGGGAAGCTTTCAACTAGAGGAGTACAAATTGCTTCAAATGAGAACATGGATAATATGGGATCAAGTACTCTTGAACTGAGAAGCGGGTACTGGGCCATAAGGACCAGGAGTGGAGGAAACACTAATCAACAGAGGGCCTCCGCAGGCCAAATCAGTGTGCAACCTACATTTTCTGTACAAAGAAACCTCCCATTTGAAAAATCAACTGTCATGGCAGCATTCACTGGAAATACAGAGGGAAGAACCTCAGACATGAGGGCAGAAATCATAAGAATGATGGAAGGTGCAAAATCAGAGGAAGTGTCTTTCCGTGGGCGGGGAGTTTTCGAGCTCTCAGACGAGAAGGCAACGAACCCGATCGTGCCCTCTTTTGAAATGAGTAATGAAGGATCTTATTTCTTCGGAGACAATGCAGAAGAGTACGACAATTAAAGAAAAAATACCCTTGTTTCTACT
>CY001099/1-1566
AGCAAAAGCAGGGTTAATAATCACTCACTGAGTGACATCAAAATCATGGCGTCTCAAGGCACCAAACGGTCTTATGAACAGATGGAAACTGATGGGGATCGCCAGAATGCAACTGAGATTAGGTCATCCGTCGGAAAGATGATTGATGGAATCGGGCGATTCTACATCCAAATGTGCACTGAACTTAAACTCAGTGATTATGAAGGTCGGTTGATCCAAAACAGCTTGACAATAGAGAAAATGGTGCTCTCTGCTTTTGATGAGAGAAGGAATAGATATCTGGAAGAACACCCCAGCGCGGGGAAAGATCCTAAGAAAACTGGAGGGCCCATATACAAAAGAGTAGATGGAAGATGGATGAGGGAACTCGTCCTTTATGATAAAGAAGAAATAAGGCGAATCTGGCGTCAAGCCAACAATGGTGAGGATGCGACAGCTGGTCTAACTCACATGATGATCTGGCACTCCAATTTGAATGATGCAACATACCAGAGAACAAGAGCTCTTGTTCGAACCGGAATGGATCCCAGAATGTGCTCTCTGATGCAGGGCTCGACCCTTCCTAGAAGGTCCGGAGCTGCAGGTGCTGCAGTCAAAGGAATCGGGACAATGGTGATGGAGCTGATCAGAATGATCAAACGGGGGATCAACGATCGAAATTTCTGGAGAGGTGAGAATGGGCGGAAAACAAGAAGTGCTTATGAGAGAATGTGCAACATTCTTAAAGGAAAATTTCAAACAGCTGCACAAAGAGCAATGGTGGATCAAGTGAGAGAAAGTCGGAACCCAGGAAATGCTGAGATCGAAGATCTCATATTTTTGGCAAGATCTGCATTAATATTGAGAGGGTCAGTTGCTCACAAATCTTGCCTACCTGCCTGTGTGTATGGACCTGCAGTATCCAGTGGGTACGACTTCGAAAAAGAGGGATATTCCTTGGTGGGAATAGACCCTTTCAAACTACTTCAAAATAGCCAGGTGTACAGCCTAATCAGACCGAACGAGAATCCAGCACACAAGAGTCAGCTGGTGTGGATGGCATGCCATTCTGCTGCATTTGAAGATTTAAGGTTGTTAAGCTTCATCAGAGGGACCAAAGTATCTCCGCGGGGGAAGCTTTCAACTAGAGGAGTACAAATTGCTTCAAATGAGAACATGGATAATATGGGATCAAGTACTCTTGAACTGAGAAGCGGGTACTGGGCCATAAGGACCAGGAGTGGAGGAAACACTAATCAACAGAGGGCCTCCGCAGGCCAAATCAGTGTGCAACCTACGTTTTCTGTACAAAGAAACCTCCCATTTGAAAAATCAACTGTCATGGCAGCATTCACTGGAAATACGGAGGGAAGAACCTCAGACATGAGGGCAGAAATCATAAGAATGATGGAAGGTGCAAAACCAGAGGAAGTGTCTTTCCGTGGGCGGGGAGTTTTCGAGCTCTCAGACGAGAAGGCAACGAACCCGATCGTGCCCTCTTTTGAAATGAGTAATGAAGGATCTTATTTCTTCGGAGACAATGCAGAAGAGTACGACAATTAAAGAAAAAATACCCTTGTTTCTACT
>CY001408/1-1566
AGCAAAAGCAGGGTTAATAATCACTCACTGAGTGACATCAAAATCATGGCGTCTCAAGGCACCAAACGGTCTTATGAACAGATGGAAACTGATGGGGATCGCCAGAATGCAACAGAGATTAGGTCATCCGTCGGGAAGATGATTGATGGAATTGGGCGATTCTACATCCAAATGTGCACTGAACTTAAACTCAGTGATTATGAAGGGCGGTTGATCCAAAACAGCTTGACAATAGAGAAAATGGTGCTCTCTGCTTTTGATGAGAGAAGGAATAGATATCTGGAAGAACACCCCAGTGCGGGGAAAGATCCTAAGAAAACTGGAGGGCCCATATACAAAAGAGTAGATGGAAGATGGATGAGGGAACTCGTCCTTTATGATAAAGAAGAAATAAGGCGAATCTGGCGTCAAGCCAACAATGGTGAGGATGCGACAGCTGGTCTAACTCACATGATGATCTGGCACTCCAATTTGAATGATGCAACATACCAGAGGACAAGAGCTCTTGTTCGAACCGGAATGGATCCCAGAATGTGCTCTCTGATGCAGGGCTCGACCCTTCCTAGAAGGTCCGGAGCTGCAGGTGCTGCAGTCAAAGGAATCGGGACAATGGTGATGGAGCTGATCAGAATGATCAAACGGGGGATCAACGATCGAAATTTCTGGAGAGGTGAGAATGGGCGGAAAACAAGAAGTGCTTATGAGAGAATGTGCAACATTCTTAAAGGAAAATTTCAAACGGCTGCACAAAGAGCAATGGTGGATCAAGTGAGAGAAAGTCGGAACCCAGGAAATGCTGAGATCGAAGATCTCATATTTTTGGCAAGATCTGCATTAATATTGAGAGGGTCAGTTGCTCACAAGTCTTGCCTACCTGCCTGTGTGTATGGACCTGCAGTATCCAGTGGGTACGACTTCGAAAAAGAGGGATATTCCTTGGTGGGAATAGACCCTTTCAAACTACTTCAAAATAGCCAGGTGTACAGCCTAATCAGACCGAACGAGAATCCAGCACACAAGAGTCAGCTGGTGTGGATGGCATGCCATTCTGCTGCATTTGAAGATTTAAGATTGTTAAGCTTCATCAGAGGGACCAAAGTATCTCCGCGGGGGAAGCTTTCAACTAGAGGAGTACAAATTGCTTCAAATGAGAACATGGATAATATGGGATCAAGTACTCTTGAACTGAGAAGCGGGTACTGGGCCATAAGGACCAGGAGTGGAGGAAACACTAATCAACAGAGGGCCTCCGCAGGCCAAATCAGTGTGCAACCTACGTTTTCTGTACAAAGAAACCTCCCATTTGAAAAATCAACTGTCATGGCAGCATTCACTGGAAATACGGAGGGAAGAACCTCAGACATGAGGGCAGAAATCATAAGAATGATGGAAGGTGCAAAACCAGAAGAAGTGTCTTTCCGTGGGCGGGGAGTTTTCGAGCTCTCAGACGAGAAGGCAACGAACCCGATCGTGCCCTCTTTTGAAATGAGTAATGAAGGATCTTATTTCTTCGGAGACAATGCAGAAGAGTACGACAATTAAAGAAAAAATACCCTTGTTTCTACT
>CY000356/1-1566
AGCAAAAGCAGGGTTAATAATCACTCACTGAGTGACATCAAAATCATGGCGTCTCAAGGCACCAAACGGTCTTATGAACAGATGGAAACTGATGGGGATCGCCAGAATGCAACTGAGATTAGGTCATCCGTCGGGAAGATGATTGATGGAATTGGGCGATTCTACATCCAAATGTGCACTGAACTTAAACTCAGTGATTATGAAGGTCGGTTGATCCAAAACAGCTTGACAATAGAGAAAATGGTGCTCTCTGCTTTTGATGAGAGAAGGAATAGATATCTGGAAGAACACCCCAGCGCGGGGAAAGATCCTAAGAAAACTGGAGGGCCCATATACAAAAGAGTAGATGGAAGATGGATGAGGGAACTCGTCCTTTATGATAAAGAAGAAATAAGGCGAATCTGGCGTCAAGCCAACAATGGTGAGGATGCGACAGCTGGTCTAACTCACATGATGATCTGGCACTCCAATTTGAATGATGCAACATACCAGAGGACAAGAGCTCTTGTTCGAACCGGAATGGATCCCAGAATGTGCTCTCTGATGCAGGGCTCGACCCTTCCTAGAAGGTCCGGAGCTGCAGGTGCTGCAGTCAAAGGAATCGGGACAATGGTGATGGAGCTGATCAGAATGATCAAACGGGGGATCAACGATCGAAATTTCTGGAGAGGTGAGAATGGGCGGAAAACAAGAAGTGCTTATGAGAGAATGTGCAACATTCTTAAAGGAAAATTTCAAACAGCTGCACAAAGAGCAATGGTGGATCAAGTGAGAGAAAGTCGGAACCCAGGAAATGCTGAGATCGAAGATCTCATATTTTTGGCAAGATCTGCATTAATATTGAGAGGGTCAGTTGCTCACAAATCTTGCCTACCTGCCTGTGTGTATGGACCTGCAGTATCCAGTGGGTACGACTTCGAAAAAGAGGGATATTCCTTGGTGGGAATAGACCCTTTCAAACTACTTCAAAATAGCCAGGTGTACAGCCTAATCAGACCGAACGAGAATCCAGCACACAAGAGTCAGCTGGTGTGGATGGCATGCCATTCTGCTGCATTTGAAGATTTAAGGTTGTTAAGCTTCATCAGAGGGACCAAAGTATCTCCGCGGGGGAAGCTTTCAACTAGAGGAGTACAAATTGCTTCAAATGAGAACATGGATAATATGGGATCAAGTACTCTTGAACTGAGAAGCGGGTACTGGGCCATAAGGACCAGGAGTGGAGGAAACACTAATCAACAGAGGGCCTCCGCAGGCCAAATCAGTGTGCAACCTACGTTTTCTGTACAAAGAAACCTCCCATTTGAAAAATCAACTGTCATGGCAGCATTCACTGGAAATACGGAGGGAAGAACCTCAGACATGAGGGCAGAAATCATAAGAATGATGGAAGGTGCAAAACCAGAGGAAGTGTCTTTCCGTGGGCGGGGAGTTTTCGAGCTCTCAGACGAGAAGGCAACGAACCCGATCGTGCCCTCTTTTGAAATGAGTAATGAAGGATCTTATTTCTTCGGAGACAATGCAGAAGAGTACGACAATTAAAGAAAAAATACCCTTGTTTCTACT


>CY002051/1-1566
AGCAAAAGCAGGGTTAATAATCACTCACCGAGTGACATCAAAATCATGGCGTCCCAAGGCACCAAACGGTCTTATGAACAGATGGAAACTGATGGGGATCGCCAGAATGCAACTGAGATTAGGGCATCCGTCGGGAAGATGATTGATGGAATTGGGAGATTCTACATCCAAATGTGCACTGAACTTAAACTCAGTGATCATGAAGGGCGGTTGATCCAGAACAGCTTGACAATAGAGAAAATGGTGCTCTCTGCTTTTGATGAAAGAAGGAATAAGTACCTGGAAGAACACCCCAGCGCGGGGAAAGATCCCAAGAAAACTGGGGGGCCCATATACAGGAGAGTAGATGGAAAATGGATGAGGGAACTCGTCCTTTATGACAAAGAAGAGATAAGGCGAATCTGGCGCCAAGCCAACAATGGTGAGGATGCGACAGCTGGTCTAACTCACATAATGATCTGGCATTCCAATTTGAATGATGCAACATACCAGAGGACAAGAGCTCTTGTTCGAACTGGAATGGATCCCAGAATGTGCTCTCTGATGCAGGGCTCGACTCTCCCTAGAAGGTCCGGAGCTGCAGGTGCTGCAGTCAAAGGAATCGGAACAATGGTGATGGAACTGATCAGAATGGTCAAACGGGGGGTCAACGATCGAAATTTCTGGAGAGGTGAGAATGGGCGGAAAACAAGAAGTGCTTATGAGAGAATGTGCAACATTCTTAAAGGAAAATTTCAAACAGCTGCACAAAGAGCAATGGTGGATCAAGTGAGAGAAAGTCGGAACCCAGGAAATGCTGAGATCGAAGATCTCATATTTTTGGCAAGATCTGCATTGATATTGAGAGGGTCAGTTGCTCACAAATCTTGCCTACCTGCCTGTGCGTATGGACCTGCAGTATCCAGTGGGTACGACTTCGAAAAAGAGGGATATTCCTTGGTGGGAATAGACCCTTTCAAACTACTTCAAAATAGCCAAATATACAGCCTAATCAGACCTAACGAGAATCCAGCACACAAGAGTCAGCTGGTGTGGATGGCATGCCATTCTGCTGCATTTGAAGATTTAAGATTGTTAAGCTTCATCAGAGGGACAAAAGTATCTCCGCGGGGGAAACTGTCAACTAGAGGAGTACAAATTGCTTCAAATGAGAACATGGATAATATGGGATCGAGCACTCTTGAACTGAGAAGCGGGTACTGGGCCATAAGGACCAGGAGTGGAGGAAACACTAATCAACAGAGGGCCTCCGCAGGCCAAACCAGTGTGCAACCTACGTTTTCTGTACAAAGAAACCTCCCATTTGAAAAGTCAACCATCATGGCAGCATTCACTGGAAATACGGAGGGAAGGACTTCAGACATGAGGGCAGAAATCATAAGAATGATGGAAGGTGCAAAACCAGAAGAAGTGTCATTCCGGGGGAGGGGAGTTTTCGAGCTCTCAGACGAGAAGGCAACGAACCCGATCGTGCCCTCTTTTGATATGAGTAATGAAGGATCTTATTTCTTCGGAGACAATGCAGAAGAGTACGACAATTAAGGAAAAAATACCCTTGTTTCTACT
>CY000564/1-1566
AGCAAAAGCAGGGTTAATAATCACTCACTGAGTGACATCAAAATCATGGCGTCTCAAGGCACCAAACGGTCTTATGAACAGATGGAAACTGATGGGGACCGCCAGAATGCAACTGAGATTAGGTCATCCGTCGGGAAGATGATTGATGGAATTGGGCGATTCTACATCCAAATGTGCACTGAACTTAAACTCAGTGATTATGAAGGGCGGTTGATCCAAAACAGCTTGACAATAGAGAAAATGGTGCTCTCTGCTTTTGATGAGAGAAGGAATAGATATCTGGAAGAACACCCCAGCGCGGGGAAAGATCCTAAGAAAACTGGAGGGCCCATATACAAAAGAGTAGATGGAAGATGGATGAGGGAACTCGTCCTTTATGATAAAGAAGAAATAAGGCGAATCTGGCGTCAAGCCAACAATGGTGAGGATGCGACAGCTGGCCTAACTCACATGATGATCTGGCACTCCAATTTGAATGATGCAACATACCAGAGGACAAGAGCTCTTGTTCGAACCGGAATGGATCCCAGAATGTGCTCTCTGATGCAGGGCTCGACCCTTCCTAGAAGGTCCGGAGCTGCAGGTGCTGCAGTCAAAGGAATCGGGACAATGGTGATGGAGCTGATCAGAATGATCAAACGGGGGATCAACGATCGAAATTTCTGGAGAGGTGAGAATGGGCGGAAAACAAGAAGTGCTTATGAGAGAATGTGCAACATTCTTAAAGGAAAATTTCAAACAGCTGCACAAAGAGCAATGGTGGATCAAGTGAGAGAAAGTCGGAACCCAGGAAATGCTGAGATCGAAGATCTCATATTTTTGGCAAGATCTGCATTAATATTGAGAGGGTCAGTTGCTCACAAATCTTGCCTACCTGCCTGTGTGTATGGACCTGCAGTATCCAGTGGGTACGACTTCGAAAAAGAGGGATATTCCTTGGTGGGAATAGACCCTTTCAAACTACTTCAAAATAGCCAGGTGTACAGCCTAATCAGACCGAACGAGAATCCAGCACACAAGAGTCAGCTGGTGTGGATGGCATGCCATTCTGCTGCATTTGAAGATTTAAGATTGTTAAGCTTCATCAGAGGGACCAAAGTATCTCCGCGGGGGAAGCTTTCAACTAGAGGAGTACAAATTGCTTCAAATGAGAACATGGATAATATGGGATCAAGTACTCTTGAACTGAGAAGCGGGTACTGGGCCATAAGGACCAGGAGTGGAGGAAACACTAATCAACAGAGGGCCTCCGCAGGCCAAATCAGTGTGCAACCTACATTTTCTGTACAAAGAAACCTCCCATTTGAAAAATCAACTGTCATGGCAGCATTCACTGGAAATACGGAGGGAAGAACCTCAGACATGAGGGCAGAAATCATAAGAATGATGGAAGGTGCAAAACCAGAGGAAGTGTCTTTCCGTGGGCGGGGAGTTTTCGAGCTCTCAGACGAGAAGGCAACGAACCCGATCGTGCCCTCTTTTGAAATGAGTAATGAAGGATCTTATTTCTTCGGAGACAATGCAGAAGAGTACGACAATTAAAGAAAAAATACCCTTGTTTCTACT
