# Supplementary material for: Optimal Probe Length Varies for Targets with High Sequence Variation: Implications for Probe Library Design for Resequencing Highly Variable Genes
Source: PLoS One. 2008 Jun 18;3(6):e2500. doi: 10.1371/journal.pone.0002500 (PMC2430613; doi:10.1371/journal.pone.0002500)
Supplement: Text S1 — Target sequences used. The additional file Sequences.fa.tar contains the sequences used to carry out these experiments. Each file in the archive has the sequence data that we used to create the library for each target sequence. Each file in the archive corresponds to one target, for example, protease.fasta corresponds to the data we used to analyse HIV protease. (0.01 MB TAR) [file pone.0002500.s001.tar › ns4a.fasta]

>1a.COLONEL_NS4A_AF290978/1-165
ACGAGCACCTGGGTGCTCGTTGGCGGCGTCCTGGCTGCTCTGGCCGCGTATTGCCTGTCAACAGGCTGCGTG
GTCATAGTGGGCAGGATTGTCTTGTCCGGGAAGCCGGCAATTATACCTGACAGGGAGGTTCTCTACCAGGAG
TTCGATGAGATGGAAGAG
>1a.HCV-1_NS4A_M62321/1-165
ACGAGCACCTGGGTGCTCGTTGGCGGCGTCCTGGCTGCTTTGGCCGCGTATTGCCTGTCAACAGGCTGCGTG
GTCATAGTGGGCAGGGTCGTCTTGTCCGGGAAGCCGGCAATCATACCTGACAGGGAAGTCCTCTACCGAGAG
TTCGATGAGATGGAAGAG
>1a.HCV-H_NS4A_M67463/1-165
ACGAGCACCTGGGTGCTCGTTGGCGGCGTCCTGGCTGCTCTGGCCGCGTATTGCCTGTCAACAGGCTGCGTG
GTCATAGTGGGCAGGATCGTCTTGTCCGGGAAGCCGGCAATTATACCTGACAGGGAGGTTCTCTACCAGGAG
TTCGATGAGATGGAAGAG
>1b.HCV-A_NS4A_AJ000009/1-165
ACGAGCACCTGGGTGCTAGTGGGCGGAGTCCTCGCAGCCCTGGCTGCGTATTGCCTGACAACGGGCAGCGTG
GTCATTGTGGGCAGGATTATCTTGTCCGGGAGGCCGGCTATCATTCCCGACAGGGAAGTCCTTTACCAGGAG
TTCGATGAGATGGAAGAG
>1b.HCV-J_NS4A_D90208/1-165
ACTAGCACCTGGGTGCTAGTAGGCGGAGTCCTTGCGGCTCTGGCCGCGTACTGCCTGACGACAGGCAGCGTG
GTCATTGTGGGCAGGATCATCTTGTCCGGGAGGCCAGCTGTTATTCCCGACAGGGAAGTCCTCTACCAGGAG
TTCGATGAGATGGAAGAG
>1b.HCV-S_NS4A_AY460204/1-165
ACCAGCACCTGGGTGCTGGTGGGCGGAGTCCTCGCAGCCCTGGCCGCATATTGCTTGACAACAGGCAGCGTG
GTCATTGTGGGCAGGATCAACTTGTCCGGGAGACCAGCCGTCATCCCCGATAGGGAGGTTCTCTACCAAGAG
TTCGATGAGATGGAGGAG
>1c.AY051292_NS4A_AY051292/1-165
ACTAGCACGTGGGTGTTGGTGGGCGGCGTCCTAGCCGCTTTGGCCGCTTACTGCCTGTCCACAGGCAGCGTG
GTCATAGTGGGCAGGATAATCCTAGGTGGGAAGCCGGCAGTCATACCTGACAGGGAGGTTCTCTACCGAGAG
TTTGATGAGATGGAGGAG
>1c.HC-G9_NS4A_D14853/1-165
ACTAGCACGTGGGTGCTGGTGGGCGGCGTCCTGGCCGCTTTGGCCGCTTACTGCCTGTCTACAGGCAGCGTG
GTCATAGTGGGCAGGATAATCCTAAGCGGGAAGCCGGCAGTCATTCCTGACAGGGAGGTTCTCTACCGAGAG
TTTGATGAGATGGAAGAG
>2a.G2AK3_NS4A_AF169004/1-165
ACCAGCACGTGGGTCCTAGCTGGGGGAGTCTTGGCAGCCGTCGCCGCGTATTGCTTGGCGACTGGGTGTGTT
TCCATCATCGGCCGGTTGCACRTCAACCAGCAAGTCGTCGTTGCACCGGACAAGGAGGTCCTTTATGAGGCT
TTTGACGAGATGGAGGAA
>2a.HPCNS4_NS4A_D11353/1-165
ACCAGCACGAGGGTCCTGGCTGGGGGAGTCTTGGCAGCCGTCGCCGCGTATTGCCTGGCGACCGGGTGTGTT
TCCATCATCGGCCGCTTGCACATCAACCAGCGAGCTGTCGTTGCGCCGGACAAGGAGGTCCTTTATGAGGCT
TTTGATGAGATGGAGGAG
>2a.Td-6_NS4A_D00944/1-165
ACCAGCACGTGGGTCTTAGCTGGGGGGGTCTTGGCGGCCGTCGCCGCGTACTGCCTGGCGACCGGGTGTGTT
TGCATCATCGGCCGCTTGCACGTTAACCAGCGAGCCGTCGTTGCACCGGACAAGGAGGTCCTCTATGAGGCT
TTTGATGAGATGGAGGAA
>2b.HC-J8_NS4A_D10988/1-165
ACAAGCTCATGGGTCCTGGCGGGGGGGGTGCTAGCCGCCGTGGCAGCTTACTGCCTGGCGACTGGCTGCATT
TCCATCATTGGCCGCCTACACCTGAATGATCGGGTGGTTGTGGCCCCCGACAAGGAAATCTTATATGAGGCC
TTTGATGAGATGGAAGAA
>2b.JPUT971017_NS4A_AB030907/1-165
ACAAGCACATGGGTCCTGGCTGGGGGGGTGCTAGCCGCCGTGGCAGCTTACTGCCTGGCGACCGGCTGCATC
TCCATCATTGGCCGCATACACCTGAATGATCAGGTGGTTGTGGCCCCTGACAAGGAAATCTTATATGAGGCC
TTTGATGAGATGGAAGAA
>2b.MD2b9-1_NS4A_AY232746/1-165
ACAAGCACATGGGTCTTGGCAGGGGGGGTGCTGGCCGCTGTGGCAGCTTACTGCCTAGCGACCGGCTGCGTT
TCCATCATTGGCCGCCTACACCTGAATGATCGGGTGGTTGTGACCCCTGACAAGGAAATCCTATATGAGGCC
TTTGATGAGATGGAAGAA
>2c.BEBE1_NS4A_D50409/1-165
ACAAGCACGTGGGTCCTTGCGGGGGGGGTCTTGGCCGCTGTAGCTGCTTATTGCCTAGCTACTGGGTGTGTA
AGCATCATCGGCCGCATCCATGTCAACCAGAAGACGATCATCGCTCCTGATAAGGAGGTCCTTTATGAGGCA
TTTGATGAGATGGAGGAA
>2k.VAT96_NS4A_AB031663/1-165
ACGAGCACATGGGTGCTTGCTGGGGGAGTGTTAGCAGCCATCGCCGCCTATTGCTTGGCGACTGGCTGTGTG
GTCTGCATCGGTCGTGTGAACATCAATCAAAAGACCATAGTCGCCCCTGATAAGGAAGTCCTGTACGAGGCG
TTTGATGAGATGGAGGAA
>3a.CB_NS4A_AF046866/1-165
ACCAGCACCTGGGTGTTGCTTGGAGGGGTCCTTGCGGCCCTAGCGGCCTACTGCTTGTCAGTCGGCTGCGTT
GTGATTGTGGGTCATATTGAGCTGGGGGGCAAGCCGGCACTCGTTCCAGACAAAGAGGTGTTGTATCAACAA
TACGATGAGATGGAGGAG
>3a.K3A_NS4A_D28917/1-165
ACCAGCACCTGGGTGTTGCTTGGAGGGGTTCTCGCGGCCGTAGCGGCCTACTGCTTGTCGGTCGGCTGCGTT
GTGATTGTGGGCCATATTGAGCTGGGAGGCAAGCCGGCACTCGTTCCAGATAAAGAGGTGCTGTATCAACAA
TACGATGAGATGGAGGAG
>3a.NZL1_NS4A_D17763/1-165
ACCAGCACCTGGGTGTTGCTCGGAGGGGTCCTCGCAGCCCTAGCGGCCTACTGCTTGTCAGTCGGCTGCGTT
GTGATTGTGGGTCATATTGAGCTGGAGGGCAAGCCAGCACTCGTTCCAGACAAAGAGGTGTTGTATCAACAA
TACGATGAGATGGAGGAG
>3b.HCV-Tr_NS4A_D49374/1-165
ACGAGCGCCTGGGTGCTGGTTGGTGGTGTTCTAGCAGCCCTCGCAGCCTACTGTTTATCAGTAGGTTGTGTC
GTCATCGTGGGGCATATCGAGCTAGGAGGCAAACCTGCGCTCGTCCCTGACAGACAAGTACTGTACCAACAA
TATGATGAGATGGAAGAA
>3g.IND1751_NS4A_AF042791/1-165
ACAAGCACCTGGGTGATACTCGGGGGCGTCTTGGCGGCTCTTGCGGCTTATTGCTTGTCAGTTGGCTGCGTC
GTCATAATTGGGCATATAGAGTTGGGGGTCAAGCCAGCGCTCATCCCCGACAAACAGGTACTATACCAACAA
TTTGACGAGATGGAAGAA
>3k.JK049_NS4A_D63821/1-165
ACCAGCGCCTGGGTGTTGCTTGGGGGGGTGATGGCGGCGCTAACAGCCTACTGTTTGTCAGTGGGTAGCGTT
GTCATCGTAGGTCACCTGGTACTAGGGGGGAAGCCTGCTCTTGTCCCAGACAAAGAAGTGCTATACCAGCAG
TATGATGAGATGGAAGAA
>4a.ED43_NS4A_Y11604/1-165
ACAAGTACGTGGGTCTTGGTGGGCGGCGTCCTGGCAGCTCTGGCTGCTTACTGTCTTTCAGTGGGCAGCGTA
GTGATTGTTGGGAGAGTCGTCCTGTCGGGCCAACCTGCTGTCATTCCTGATCGCGAAGTGCTCTACCAACAG
TTCGACGAAATGGAGGAG
>5a.BE95_NS4A_L29579/1-165
ACCAGCACTTGGGTTCTGGTGGGGGGCGTTGTGGCGGCCCTGGCGGCCTACTGCTTGACGGTGGGTTCGGTA
GCCATAGTCGGTAGGATCATCCTCTCTGGGAAACCTGCCATCATTCCCGATAGGGAGGCATTATACCAGCAA
TTTGATGAGATGGAGGAG
>5a.EUH1480_NS4A_Y13184/1-165
ACCAGCACTTGGGTCTTGGTAGGGGGTGTTGTGGCGGCCTTAGCGGCCTACTGCTTGACGGTGGGCTCGGTG
GCCATAGTCGGTAGAATCATCCTATCTGGGAGACCTGCGATCACCCCTGACAGGGAGGTACTATACCAGCAA
TTTGATGAGATGGAGGAG
>5a.SA13_NS4A_AF064490/1-165
ACCAGCACGTGGGTTCTGGTGGGGGGTGTCGTGGCGGCCTTAGCGGCCTACTGCTTGACGGTGGGCTCGGTG
GCCATAGTCGGYAGAATCATCCTATCTGGGAGACCTGCCATCATTCCCGACAGGGAGGTGTTGTACCAACAA
TTTGATGAGATGGAGGAG
>6a.EUHK2_NS4A_Y12083/1-165
ACCAGCACATGGGTCCTCGTGGGTGGAGTCCTAGCCGCGCTCGCAGCCTACTGCTTGTCAGTGGGCTGTGTT
GTCATCTGTGGCAGGATAACTTTGACTGGTAAGCCTGCTGTTGTCCCTGATCGCGAGATCTTATACCAGCAA
TTTGACGAGATGGAGGAG
>6b.TH580_NS4A_D84262/1-165
ACAAGTACGTGGGTAATCGTAGGTGGAGTCCTTGCCGCATTAGCAGCCTACTGTTTGACAGTGGGCTGTGTT
GTCATCTGTGGCAGGATCGTGACAAGCGGCAAGCCTGCGGTTGTCCCTGATCGGGAGGTCCTGTACCAGCAG
TTTGATGAGATGGAGGAG
>6d.VN235_NS4A_D84263/1-165
ACCAGCACGTGGGTGCTTGCCGGGGGGATTGTCGCGGCATTGGCAGCCTATTGTCTGACAGTGGGCAGTGTC
GTGATCTGCGGCAGAATAGTCACGTCAGGGAAGCCTGTGCCGCTACCTGATAGAGAAGTTCTCTACCGGCAA
TTCGACGAGATGGAGGAG
>6g.JK046_NS4A_D63822/1-165
ACCAGCACCTGGGTGGTAGCCGGTGGCATCCTCGCTGCAATAGCTGCTTACTGTTTAACAGTGGGTAGCGTT
GTCATCTGCGGGAGGATCACCACGTCTAGCAGGCCTGCAGTCATACCTGACAGGGAGGTGATGTATCAGCAG
TATGACGAGATGGAAGAA
>6h.VN004_NS4A_D84265/1-165
ACGAGTACCTGGGTGTTGGTGGGGGGGGTCGTCGCCGCCCTAGCAGCCTATTGCTTGTCCGTAGGCTGCGTA
GTGATATGCGGCAGGATCTCCACCAGCGGCAAGCCGGTGCTCATTCCTGACAGGGAAGTGTTATATCAACAG
TTCGACGAGATGGAGGAG
>6k.VN405_NS4A_D84264/1-165
ACCAGTACCTGGGTTCTGGTGGGTGGGGTCCTCGCGGCATTAGCAGCCTACTGCCTGTCAGTGGGCTGCGTG
GTGGTGTGCGGTAGGATCTCCACTACTGGAAAGCCAGTGCTCATTCCTGATCGGGAAGTGCTCTATCAACAA
TTCGATGAGATGGAGGAG
