# Supplementary material for: Optimal Probe Length Varies for Targets with High Sequence Variation: Implications for Probe Library Design for Resequencing Highly Variable Genes
Source: PLoS One. 2008 Jun 18;3(6):e2500. doi: 10.1371/journal.pone.0002500 (PMC2430613; doi:10.1371/journal.pone.0002500)
Supplement: Text S1 — Target sequences used. The additional file Sequences.fa.tar contains the sequences used to carry out these experiments. Each file in the archive has the sequence data that we used to create the library for each target sequence. Each file in the archive corresponds to one target, for example, protease.fasta corresponds to the data we used to analyse HIV protease. (0.01 MB TAR) [file pone.0002500.s001.tar › protease.fasta]

>A.UG.x.UG6
CCTCAGATCACTCTTTGGCAACGACCTCTTGTCACAGTAAAAATAGGGGGACAGCTAAAA
GAAGCTCTATTAGATACAGGAGCAGATGATACAGTATTAGAAGACATAAATTTGCCAGGA
AAATGGAAGCCAAAAATGATAGGGGGAATTGGAGGTTTCATCAAGGTAAAACAGTATGAT
CAGATACTTATAGAAATTTGTGGAAAAAAGGCTATAGGTACAGTATTGGTAGGACCTACA
CCTGTCAACATAATTGGAAGAAATATGTTGACCCAGATTGGCTGCACTTTAAATTTT
>A.UG.x.UG61
CCTCAAATCACTCTTTGCCAACGACCTCTTGTCACAGTAAAAGTAGGGGGACAGCTAAAA
GAAGCTCTATTAGATACAGGAGCAGATGATACAGTATTAGAAGACATAAATTTGCCAGGA
AAATGGAAACCCAAAATGATAGGGGGAATTGGAGGTTTCATCAAGGTAAGACAGTATGAT
CAGATACTTATAGAAATTTGTGGAAAAAAGGCTATAGGTACAGTATTGGTAGGACCTACA
CCTGTCAACATAATTGGAAGAAATATGTTGACCCAGATTGGGTGCACTTTAAATTTT
>A.UG.x.UG25
CCTCAAATCACTCTTTGGCAACGACCCCTTGTCACAGTAAAAATAGGGGGACAGATAAAA
GAAGCTCTATTAGATACAGGAGCAGATGATACAGTATTAGAAGACATAAATTTGCCAGGA
AAATGGAAACCAAAAATGATAGGGGGAATTGGAGGTTTCATCAAGGTAAGGCAGTATGAT
CAGATACTTATAGAAATTTGTGGAAAAAAGGCTATAGGTACAGTATTGGTAGGACCTACA
CCTGTCAACATAATTGGAAGAAATATGTTGACCCAGATTGGCTGCACTTTAAATTTT
>A.ES.98.HC18
CCCCAAATCACTCTTTGGCAACGACCTCTTGTCACAGTAAAGATAGGAGGACAGCTAAAG
GAAGCTCTATTAGATACAGGAGCAGATGATACAGTATTAGAAGATATAAATTTGCCAGGA
AAATGGAAACCAAAAATGATAGGGGGAATTGGAGGTTTCATCAAGGTAAAACAGTATGAT
CAGATACTTATAGAAATTTGTGGAAAAAAGGCTATAGGTACAGTATTGGTAGGACCTACA
CCTGTCAACATAATTGGAAGAAATATGTTGACTCAGATTGGCTGCACTTTAAATTTT
>A.UG.x.129_733
CCTCAAATCACTCTTTGGCAACGACCTCTTGTCACAGTAAGAATAGGGGGACAACTAAAA
GAAGCTCTATTAGATACAGGAGCAGATGATACAGTATTAGAAGACATAAATTTGCCAGGA
AAATGGAAACCAAAAATGATAGGGGGAATTGGAGGTTTCATCAAGGTAAAACAGTATGAT
CAGATAACTATAGAAATTTGTGGAAAAAAGGCTATAGGTACAGTATTGGTAGGACCTACA
CCTGTCAACATAATTGGAAGAAATATGTTGACCCAGATTGGTTGTACTTTAAATTTC
>A.UG.x.194_793
CCTCAAATCACTCTTTGGCAACGACCTCTTGTCACAGTAARAATAGGGGGACAGCTAAAA
GAAGCTCTATTAGATACAGGAGCAGATGATACAGTATTAGAAGACATAAATTTGCCRGGA
AAATGGAAACCAAAAATGATAGGGGGAATTGGAGGTTTCATCAAGGTAAAACAGTATGAT
CAGATAATTATAGAAATTTGTGGAAAAAAGGCTATAGGTACAGTATTGGTAGGACCTACA
CCTGTCAACATAATTGGAAGAAATATGTTGACCCAGATTGGTTGTACTTTAAATTTC
>A.UG.x.204_987
CCTCAAATCACTCTTTGGCAACGACCTCTTGTCACAGTAAGAATAGGGGGACAGCTAAAA
GAAGCTCTATTAGATACAGGAGCAGATGATACAGTATTAGAAGACATAAATTTGCCAGGA
AAATGGAAACCAAAAATGATAGGGGGAATTGGAGGTTTCATCAAGGTAAAACAGTATGAT
CAGATACTTATAGAAATTTGTGGGAAAAAGGCTATAGGTACAGTATTGGTAGGACCTACA
CCTGTCAACATAATTGGAAGAAATATGTTGACCCAGATTGGTTGTACTTTAAATTTC
>A.UG.x.326_636
CCTCAAATCACTCTTTGGCAACGACCTCTTGTCACAGTAAAAATAGGGGGACAGCTAAGA
GAAGCTCTATTAGATACAGGAGCAGATGATACAGTATTAGAAGACATAAATTTGCCAGGA
AAATGGAAACCAAAAATGATAGGGGGAATTGGAGGTTTCATCAAGGTAAAACAGTATGAT
CAAATACTTATAGAAATTTGTGGGAAAAAGGCTATAGGTACAGTATTGGTAGGACCTACA
CCTGTCAACATAATTGGAAGAAACATGTTGACCCAGATTGGTTGTACTTTAAATTTC
>A.UG.x.230_580
CCTCAAATCACTCTTTGGCAACGACCTCTTGTCACAGTAAAAATAGGGGGACAGCTAAAA
GAAGCTCTATTAGATACAGGAGCAGATGATACAGTATTAGAAGACATAAATTTGCCAGGA
AAATGGAAACCAAAAATGATAGGGGGAATTGGAGGTTTCATCAAGGTAAAACAGTATGAT
CAGATACTTATAGAAATTTGTGGAAAAAAGGCTATAGGTACAGTATTGGTAGGACCTACA
CCTGTCAACATAATTGGAAGAAATATGTTGACCCAGATTGGTTGTACTTTAAATTTC
>A.UG.x.171_005
CCTCAAATCACTCTTTGGCAACGACCTCTTGTCACAGTAAAAATAGGGGGACAACTAAAA
GAAGCTCTATTAGATACAGGAGCAGATGATACAGTATTTGAAGACATAAATTTGCCAGGA
AAATGGAAACCAAGAATGATAGGGGGAATTGGAGGTTTCATCAAGGTAAAACAGTATGAT
CAGATACTTATAGAAATTTGTGAAAAAAAGGCTATAGGTACAGTGTTAGTAGGACCTACA
CCTGTCAACATAATTGGAAGAAATATGTTGACCCAGATTGGTTGTACTTTAAATTTC
>A.UG.x.225_706
CCTCAAATCACTCTTTGGCAACGACCTCTTGTCACAGTAAAAATAGGGGGRCAACTAAAA
GAAGCCCTATTAGATACAGGAGCAGATGATACAGTATTAGAAGACATAAATTTGCCAGGA
AAATGGAAACCAAAAATGATAGGGGGAATTGGAGGTTTCATCAAGGTAAAACAGTATGAT
CAAATACTTATAGAAATTTGTGGAAAAAAGGCTATAGGTACAGTATTGGTAGGACCTACA
CCTGTCAACATAATTGGAAGAAATATGTTGACCCAGATTGGTTGTACTTTAAATTTY
>A.UG.x.184_574
CCTCAAATCACTCTTTGGCAACGACCTCTTGTCACAGTAAGAATAGGGGGGCAGCTAAAA
GAAGCKCTATTAGATACAGGAGCAGATGATACAGTATTAGAAGACATAAAYTTGCCAGGA
AAATGGAAACCAAAAATGATAGGGGGAATTGGAGGTTTTATYAAGGTAAAACAGTATGAT
CAGATACTTATAGAAATTTGTGGAAAAAAGGCTATAGGTACAGTATTAGTAGGACCTACA
CCTGTCAACATAATTGGAAGAAATATGTTGACCCAGATTGGTTGTACTTTAAATTTC
>A.UG.x.190_574
CCTCAAATCACTCTTTGGCAACGACCTCTTGTCACAGTAAGAATAGGGGGACAGCTAAAA
GAAGCTCTATTAGATACAGGAGCAGATGATACAGTATTAGAAGACATAAATTTGCCAGGA
AAATGGAAACCAAAAATGATAGGGGGAATTGGAGGTTTTATCAAGGTAAAACAGTATGAT
CAGATAGTTATGGAAATTTGTGGAAAAAAGGCTATAGGTACAGTATTAGTAGGMCCTACG
CCTGTCAACATAATTGGAAGAAATATGTTGACCCAGATTGGTTGTACTTTAAATTTT
>A.UG.x.326_642
CCTCAAATCACTCTTTGGCAACGACCCCTTGTCACAGTAAAAATAGGAGGACAGCTAAGA
GAAGCTTTATTAGATACAGGAGCAGATGATACAGTATTAGAAGATATAAATTTGCCAGGA
AAATGGAAACCAAAAATGATAGGGGGAATTGGAGGTTTTATCAAGGTAAAACAGTATGAT
CAGATACTTATAGAAATTTGTGGAAAAAAGGCTATAGGTACAGTATTAGTAGGACCTACA
CCTGTCAACATAATTGGAAGAAATATGTTGACTCAGATTGGTTGTACTTTAAATTTT
>A.UG.x.326_675
CCTCAAATCACTCTTTGGCAACGACCCCTTGTCACAGTAARARTAGGAGGACAGCTAAAA
GAAGCTCTATTAGATACAGGAGCAGATGATACAGTATTAGAAGATATAAATTTGCCAGGA
AAATGGAAACCAAAAATGATAGGGGGAATTGGAGGTTTTATCAAGGTAAAACAGTATGAT
CAGATACTTATAGAAATTTGTGGAAAAAAGGCTATAGGTACAGTATTAGTAGGACCTACA
CCTGTCAACATAATTGGAAGAAATATGTTGACTCAGATTGGTTGTACTTTAAATTTT
>A.UG.x.140_223
CCTCAAATCACTCTTTGGCAACGACCCCTTGTCACAGTAAGAATAGGAGGACAGCTAAAA
GAAGCTCTATTAGATACAGGAGCAGATGATACAGTATTAGAAGATATAAATTTGCCAGGA
AAATGGAAACCAAAAATGATAGGGGGAATTGGAGGTTTTATCAARGTAAAACARTATGAT
CAGATACTTATAGAAATTTGTGGAAAAAAGGCTATAGGTACAGTATTAGTAGGACCTACA
CCTGTCAACATAATTGGAAGAAATATGTTGACTCAGATTGGTTGTACTTTAAATTTT
>A.UG.x.135_544
CCTCAAATCACTCTTTGGCAACGACCCCTTGTCACAGTAAGAATAGGAGGACAGCTAAAA
GAAGCTCTATTAGATACAGGAGCAGATGATACAGTATTAGAAGATATAAATTTGCCAGGA
AAATGGAAACCAAAAATGATAGGGGGAATTGGAGGTTTTATCAAGGTAAAACAGTATGAT
CAGATACYTATAGAAATTTGTGGAAAAAAGGCTATAGGTACAGTATTAGTAGGACCTACA
CCTGTCAACATAATTGGAAGAAATATGTTGACTCAGATTGGTTGCACTTTAAATTTT
>A.UG.x.161_287
CCTCAAATCACTCTTTGGCAACGACCCCTTGTCACAGTAAAAATAGGAGGACAGCTAAAA
GAAGCTCTATTAGATACAGGAGCAGATGATACAGTATTAGAAGATATAAATTTGCCAGGA
AAATGGAAACCAAAAATGATAGGGGGAATTGGAGGTTTTATCAAAGTAARACAGTATGAT
CAGATACTTATAGAAATTTGTGGAAAAAAGGCTATAGGTACAGTATTAGTAGGACCTACA
CCTGTCAACATAATTGGAAGAAATATGTTGACTCAGATTGGTTGTACTTTAAATTTT
>A.LB.96.LE17
CCTCAAATCACTCTTTGGCAACGACCCCTAGTCACAGTAAAAATAGGGGGACAACTAAAA
GAAGTCCTATTAGATACAGGAGCAGATGATACAGTATTAGAAGACATAAATTTGCCAGGA
AAATGGAAACCAAAAATGATAGGGGGAATTGGAGGTTTCATCAAAGTAAAACAGTATGAT
CAGATACTTATAGAAATTTGTGGGAAAAAGGCTATAGGTACAGTATTAGTAGGACCTACA
CCTGTCAATATAATTGGAAGAAATATGTTGACCCAGATTGGGTGCACTTTAAATTTT
>A.LB.96.LE18
CCTCAAATCACTCTTTGGCAACGACCTATAGTCACAGTAAAAATAGGGGGACAACTAAAA
GAAGCTCTATTAGATACAGGAGCAGATGATACAGTATTAGAAGACATAAATTTGCCAGGA
AAATGGAAACCAAAAATGATAGGGGGAATTGGAGGTTTCATCAAAGTAAAACAGTATGAT
CAGATACTTATAGAAATTTGTGGGAAAAAGGCTATAGGTACAGTATTAGTAGGACCTACA
CCTGTCAATATAATTGGAAGAAATATGTTGACCCAGATTGGGTGCACTTTAAATTTT
>A.CI.x.IC2138
CCTCAAATCACTCTTTGGCAACGACCCTTAGTCACAGTAAGAATAGAGGGACAGTTAATA
GAAGCTCTATTAGACACAGGAGCAGATGATACAGTATTAGAAGAAATAAATTTACCAGGA
AAATGGAAACCAAAAATGATAGGGGGAATTGGAGGTTTTATCAAAGTAAGACAGTATGAT
CAGATACTTATAGAAATTTGTGGAAAAAAGGCCATAGGTACGGTATTAGTAGGACCTACA
CCTGTCAACATAATTGGACGAAATATGTTGACTCAGATTGGGTGCACTTTAAATTTT
>A.LB.96.LE13
CCTCAAATCACTCTTTGGCAACGACCCCTAGTCACAGTAAGAATAGAGGGACAGTTAATA
GAAGCCCTATTAGACACAGGAGCAGATGATACAGTATTAGAAGAAATAAATTTACCAGGA
AAATGGAAACCAAAAATGATAGGGGGAATTGGAGGTTTTATCAAAGTAAGACAGTATGAT
CAGATACTTATAGAAATTTGTGGAAAAAGGGCCATAGGCACAGTATTAGTAGGACCTACA
CCTGTCAACATAATTGGACGAAACATGTTGACTCAGATTGGGTGCACTTTAAATTTT
>A.CI.x.I63140
CCTCAAATCACTCTTTGGCAACGACCCTTAGTCACAGTAAGAATAGGGGGACAGCTAATA
GAAGCCCTATTAGACACAGGAGCAGATGATACAGTATTAGAAGAAATAGATTTACCAGGA
AAATGGAAACCAAAAATGATAGGGGGAATTGGAGGTTTTATCAAAGTAAGACAATATGAT
CAAATACCTATAGAAATTTGTGGAAAAAAGGCCATGGGTACAGTACTAGTAGGACCTACA
CCTGTCAACATAATTGGGCGAAATATGTTGACTCAGATTGGGTGCACTTTAAATTTT
>A.CI.x.IC3532
CCTCAAATCACTCTTTGGCAACGACCCTTAGTCACAGTAAGAATAGGGGGACAGCCAATA
GAACCCCTATTAGACACAGGAGCAGATGATACAGTATTAGAAGAAATAGATTTACCAGGA
AAATGGAAACCAAAAATGATAGGGGGAATTGGAGGTTTTATCAAAGTAAGACAATATGAT
CAGATACCTATAGAAATTTGTGGAAAAAGGGCCATAGGTACAGTATTAGTAGGACCTACA
CCTGTCAACATAATTGGGCGAAATATGTTGACTCAGATTGGGTGCACTTTAAATTTT
>A.CI.x.IC3098
CCTCAAATCACTCTTTGGCAACGACCCTTAGTCTCAGTAAGAATAGGGGGACAGCTAATA
GAAGCCCTATTAGACACAGGAGCAGATGATACAGTATTAGAAGAAATAAATTTACCAGGA
AAATGGAAACCAAAAATGATAGGGGGAATTGGAGGTTTTATCAAAGTAAGACAATATGAT
CAGATACCTATAGAAATTTGTGGAAAAAAGGCCATAGGTACAGTACTAGTAGGACCTACA
CCTGTCAACATAATTGGACGAAATATGTTGACTCAGATTGGGTGCACTTTAAATTTT
>A.CI.x.IC3530
CCTCAAATCACTCTTTGGCAACGACCCTTAGTCAATGTAAGAATAGGGGGACAACTAATA
GAACCCCTATTAGACACAGGAGCAGATGATACAGTATTAGAAGAAATAAATTTACCAGGA
AAATGGAAACCAAAAATGATAGGGGGAATTGGAGGTTTTATCAAAGTAAGACAGTATGAT
CAGATACTTATAGAAATTTGTGGAAAAAAGGCCATAGGTACAGTATTAGTAGGACCTACA
CCTGTCAACATAATTGGACGAAATATGTTGACTCAGATTGGGTGCACTTTAAATTTT
>A.CI.x.IC3597
CCTCAAATCACTCTTTGGCAACGACCCTTAGTCACAGTAAGAATGGGGGGACAACTAATA
GAACCCCTATTAGACACAGGAGCAGATGATACAGTATTAGAAAAAATAGATTTACCAGGA
AAATGGAAACCAAAAATGATAGGGGGAATTGGAGGTTTTATCAAAGTCAGACAGTATGAT
CAGATACTTATGGAAATTTGTGGAAAAAGGGCCATAGGCACAGTATTAGTAGGACCTACA
CCTGTCAACATAATTGGACGAAATATGTTGACTCAGATTGGGTGCACTTTAAATTTT
>A.LB.96.LE20
CCTCAAATCACTCTTTGGCAACGACCCCTAGTCACAGTAAAGATAGAGGGACAGCCAATA
GAAGCCCTATTAGACACAGGAGCAGATGATACAGTATTAGAAAAAATAGATTTACCAGGA
AAATGGAAACCAAAAATGATAGGGGGAATTGGAGGTTTTATTAAAGTAAGACAGTATGAT
CAGATATGTATAGAAATTTGTGGAAAAAAGGCCATAGGTACAGTATTAGTAGGGCCTACA
CCTGTCAACATAATTGGCCGAAATATGTTGACTCAGATTGGGTGCACTTTAAATTTT
>A.LB.96.LE6
CCTCAAATCACTCTTTGGCAACGACCCATAGTCACAGTAAAGATAGAGGGACAGCCAATA
GAAGCCCTATTAGACACAGGAGCAGATGATACAGTATTAGAAGAAATAAATTTACCAGGG
AAATGGAAACCAAAAATGATAGGGGGAATTGGAGGTTTTATTAAAGTAAGACAGTATGAT
CAGATATGTATAGAAATTTGTGGAAAAAGGGCCATAGGTACAGTATTAGTAGGGCCTACA
CCTGTCAACATAATTGGCCGAAATATGTTGACTCAGATTGGGTGCACTTTAAATTTT
>A.CI.x.IC3589
CCTCAAATCACTCTTTGGCAACGACCCATAGTCACAGTAAAAATAGGGGGACAGCCAATA
GAACGCCTATTAGACACAGGAGCAGATGATACAGTATTAGAAGAAATAAATTTACCAGGA
AAATGGAAACCAAAAATGATAGGGGGAATTGGAGGTTTTATCAAAGTAAGACAGTATGAT
CAGATACTTATAGAAATTTGTGGAAAAAAGGCCATAGGTACAGTATTAGTAGGAACTACA
CCTGTCAACATAATTGGAAGAAATATGTTGACTCAGATTGGGTGCACTTTAAATTTT
>A.CI.x.IC3639
CCTCAAATCACTCTTTGGCAACGACCCTTAGTCACAGTAAAAATAGGGGGACAACCAATG
AAAGCCCTTTTAGACACAGGAGCAGATGATACAGTATTAGAAGAAATAAATTTACCAGGA
AAATGGAAACCAAAAATGATAGGGGGAATTGGAGGTTTTATCAAAGTAAGACAGTATGAT
CAGATACCTATAGAAATTTGTGGAAAAAAGGCCATAGGTACAGTATTAGTAGGACCTACA
CCTGTCAACATAATTGGACGAAATATGTTGACTCAGATTGGGTGCACTTTAAATTTT
>A.US.x.BX381
CCTCAAATCACTCTTTGGCAACGACCCGTAGTCACAGTAAAAATAGGGGGACAACTAATA
GAAGCCCTATTAGACACAGGAGCAGATGATACAGTGTTAGAAGAAATAAATTTGCCAGGA
AAATGGAAACCAAAAATGATAGGGGGAATTGGAGGTTTTATCAAAGTAAGACAGTATGAT
CAGATACTTATAGACATTTGTGGAAAAAAGGCCATAGGTTCAGTACTAGTAGGACCTACA
CCTGTCAACATAATTGGACGAAATATGTTGACTCAGATTGGGTGCACTTTAAATTTT
>A.CI.x.IC3587
CCTCAAATCACTCTTTGGCAACGACCCTTAGTCACAGTAAGAATAGGGGGACAGCTAATA
GAAGCCCTATTAGACACAGGAGCAGATGATACAGTATTAGAAGAAATAAATTTACCAGGA
AAATGGAAACCAAAAATGATAGGGGGAATTGGAGGTTTTATCAAAGTAAGACAGTATGAT
CAGATACTTATAGAAATTTGTGGAAAAAAGGCCATAGGTACAGTACTGGTAGGACCTACA
CCTGTCAACATAATTGGACGGAATATGTTGACTCAGATTGGGTGCACTTTAAATTTT
>A.CI.x.IC3642
CCTCAAATCACTCTTTGGCAACGACCCTTAGTCACAGTAAGAATAGGGGGACAGCTAATA
GAGCCCCTATTAGACACGGGGGCAGATGATACAGTATTAGAAAAAATAAATTTACCAGGA
AAATGGAAACCAAAAATGATGGGGGGAATTGGAGGTTTTATCAAAGTAAGACAATACGAT
CAGATATCTTTAGAAATTTGTGGAAAAAAGGCCATAGGTACAGTATTAGTAGGACCTACA
CCTGTCAACATAATTGGACGAAATATGTTGACTCAGATTGGGTGCACTTTAAATTTT
>A.CI.x.IC3669
CCTCAAATCACTCTTTGGCAACGACCCTTAGTTGCAGTAAGAATAGGGGGACAGCTAATA
GAAGCCCTATTAGACACGGGAGCAGATGATACAGTATTAGAAGAAATAAATTTACCAGGA
AAATGGAAACCAAAAATGATGGGGGGAATTGGAGGTTTTATCAAAGTAAGACAGTATGAT
CAGATACTTGTAGAAATTTGTGGAAAAAAGGCCATAGGTACAGTATTAGTAGGACCTACA
CCTGTCAACATAATTGGACGGAATATGTTGACTCAGATTGGGTGCACTTTAAATTTT
>A.CI.x.IC3627
CCTCAAATCACTCTTTGGCAACGACCCTTAGTTACAGTAAGAATAGGGGGACAGCTAATA
GAAGCCCTATTAGACACAGGGGCAGATGATACAGTATTAGAAGAAATAAATTTACTAGGA
AAATGGAAACCAAAAATGATAGGGGGAATTGGAGGTTTTATCAAAGTAAGACAATATGAT
CAGATACTTATGGAAATTTGTGGAAAAAAGGCCATAGGTACAGTACTAGTAGGACCTACA
CCTGTCAACATAATTGGACGAAATATGTTGACTCAGATTGGGTGCACTTTAAATTTT
>A.CI.x.IC3621
CCTCAAATCACTCTTTGGCAACGACCCTTAGTCTCAGTAAGAATAGGGGGACAGATAATA
GAAGCCCTATTAGACACAGGAGCAGATGATACAGTATTAGAAGAAATAAATTTCCCAGGA
AAATGGAAACCAAAAATGATAGGGGGAATTGGAGGTTTTATCAAAGTAAGACAATATGAT
CAGATATTTATAGAAATTTGTGGAAAAAAGGCCATAGGCACAGTATTAGTAGGACCTACA
CCTGTCAATATAATTGGAAGAAATATGTTGACTCAGATTGGGTGCACTTTAAATTTT
>A.CI.x.IC3720
CCTCAAATCACTCTTTGGCAACGACCCTTAGTCACAGTAAGAATAGGGGAACAGTTAATA
GAAGCCCTATTAGACACAGGGGCAGATGATACAGTATTAGAAGAAATAAATTTACCAGGA
AGATGGAAACCAAAAATGATAGGGGGAATTGGAGGTTTTATCAAAGTAAGACAATATGAT
CAGATACTTATAGAAATTTGTGGCCAAAAGGCCATAGGTACAGTATTAGTAGGACCTACA
CCTGTCAACATAATTGGAACAAATATGTTGACTCAGATTGGGTGCACTTTAAATTTT
>A.LB.96.LE1
CCTCAAATCACTCTTTGGCAACGACCCTTAGTCACAGTAAAAATAGAGGGACAGCTAATA
GAAGCCCTATTAGACACAGGAGCAGATGATACAGTATTAGAAGAAATAAATTTACCAGGG
AGATGGAAACCAAAAATGATAGGGGGAATTGGAGGTTTTATCAAAGTAAGACAATATGAT
CAGATACTTATAGAAATTTGTGGAAAAAGGGCAGTAGGTACAGTATTAGTAGGACCTACA
CCTGTCAACATAATTGGACGAAATATGTTGCCTCAGATTGGGTGCACTTTAAATTTT
>A.LB.96.LE11
CCTCAAATCACTCTTTGGCAACGACCCCTAGTCACAGTAAGAATAGAGGGACAGCTAATA
GAAGCCCTATTAGACACAGGAGCAGATGATACAGTATTAGAAGATATAAATTTACCAGGA
AAATGGAAACCAAAAATGATAGGGGGAATTGGAGGTTTTATCAAAGTAAGACAATATGAT
CAGATACTTATGGAAATTTGTGGAAAAAAGGCCATAGGTACAGTATTAGTAGGACCTACA
CCTGTAAACATAATTGGACGAAATATGTTGAGTCAGCATGGGTGCACTTTAAATTTT
>A.LB.96.LE3
CCTCAAATCACTCTTTGGCAACGACCCCTAGTCACAGTAAGAATAGAGGGACAGCTAATA
GAAGCCCTATTAGACACAGGAGCAGATGATACAGTATTAGAAGAAATAAATTTACCAGGA
AAATGGAAACCAAAAATGATAGGGGGAATTGGAGGTTTTATCAAAGTAAGACAGTATGAT
CAGATACTCATAGAAATTTGTGGAAAAAAGGCTATAGGTACAGTATTAGTAGGACCTACT
CCTGTCAACATAATTGGACGAAATATGCTGACTCAGATTGGGTGCACTTTAAATTTT
>A.LB.96.LE4
CCTCAAATCACTCTTTGGCAACGACCCATTGTTACCATAAAAATAGGGGGACAGCTAAAA
GAAGCTCTATTAGATACAGGAGCAGATGATACAGTATTAGAAGACATAAATTTGCCAGGA
AAATGGAAACCAAAAATGATAGGGGGAATTGGAGGTTTTATCAAAGTAAGACAGTATGAT
CAGATAGTTATAGAAATTTGTGGAAAAAAGGCTATAGGTACAGTATTGGTAGGACCTACA
CCTGTCAACATAATTGGAAGAAATATGTTGCCTCAGATTGGGTGCACTTTAAATTTT
>A.LB.96.LE5
CCTCAAATCACTCTTTGGCAACGGCCCATTGTTACCGTAAAAATAGAAGGACAGCTAAAA
GAAGCTCTATTAGATACAGGAGCAGATGATACAGTATTAGAAGACATAAATTTGCCAGGA
AAATGGAAACCAAAAATGATAGGGGGAATTGGAGGTTTTATCAAAGTAAGACAGTATGAT
CAGATAGTTATAGAAATTTATGGAAAAAAGGCTATAGGTACAGTATTGGTAGGACCTACA
CCTGTCAACATAATTGGAAGAAATATGTTGCCTCAGATTGGGTGCACTTTAAATTTT
>A.BR.x.PROERRJ16
CCTCAAATCACTCTTTGGCAACGACCCATTGTCACAGTAAGAATAGCAGGACAGCTAAAA
GAAGCTCTATTAGACACAGGAGCAGATGATACAGTATTTGAAGAAATAAATTTGCCAGGA
AAATGGAAACCAAAAATGATAGTGGGAATTGGAGGTTTTACCAAAGTAAGACAGTATGAT
CAGATAGTTATAGAAATTTGTGGAAAAAAGGCTGTAGGTGCAGTGTTGGTAGGAACTACC
CCTGCCAACATAATTGGACGAAATATGTTGACTCAGATTGGCTGCACTTTAAATTTT
>A.UG.x.326_662
CCTCAAATCACTCTTTGGCAACGACCCCTTGTCACAATAAAAATAGGGGGACAGCTAAAA
GAAGCTCTATTAGATACAGGAGCAGATGATACAGTATTAGAAGAAATARATTTGCCAGGA
AAATGGAAACCAAAAATGATAGGGGGAATTGGAGGCTTTATCAAAGTAAGACAGTATGAT
CAAATACTYGTAGAAATCTGTGGACATAAAGCTATAGGTACAGTATTAGTAGGACCTACA
CCTGTCAACATAATTGGAAGAAATTTGTTGACTCAGATTGGATGCACTTTAAATTTT
