# Supplementary material for: Optimal Probe Length Varies for Targets with High Sequence Variation: Implications for Probe Library Design for Resequencing Highly Variable Genes
Source: PLoS One. 2008 Jun 18;3(6):e2500. doi: 10.1371/journal.pone.0002500 (PMC2430613; doi:10.1371/journal.pone.0002500)
Supplement: Text S1 — Target sequences used. The additional file Sequences.fa.tar contains the sequences used to carry out these experiments. Each file in the archive has the sequence data that we used to create the library for each target sequence. Each file in the archive corresponds to one target, for example, protease.fasta corresponds to the data we used to analyse HIV protease. (0.01 MB TAR) [file pone.0002500.s001.tar › rt.fasta]

>01_AE.TH.98.98THC10
CCAATTAGTCCTATTGACACTGTACCAGTAACGTTAAAGCCAGGAATGGA
TGGGCCAAAGGTTAACCAGTGGCCATTGACAGAAGAAAAAATAAAAGCAT
TAACAGAAATTTGTAAAGAGATGGAAGAGGAAGGAAAAATCTCAAAAATT
GGGCCTGAAAATCCATACAATACTCCAGTATTTGCTATAAAGAAAAAAGA
CAGCACCAAATGGAGGAAATTAGTAGATTTCAGAGAGCTCAATAAAAGAA
CTCAGGACTTTTGGGAAGTTCAATTAGGAATACCTCATCCAGCTGGTTTA
AAAAAGAAAAAATCAGTAACAGTACTAGATGTGGGAGATGCATATTTTTC
AGTTCCTTTAGATGAAAGCTTTAGAAAGTATACTGCATTCACCATACCTA
GTTTGAACAATGAGACACCAGGAATCAGATATCAGTACAATGTGCTGCCA
CAGGGATGGAAAGGATCACCAGCAATATTCCAGAGTAGCATGACAAAAAT
CTTAGAGCCCTTTAAAATAAAAAATCCAGAAATGGTTATCTATCAATACA
TGGATGACTTGTATGTAGGATCTGATTTAGAAATAGGGCAGCACAGAACA
AAAATAGAGGAGCTAAGAGCTCATCTATTGAGCTGGGGATTTACTACACC
AGACAAAAAGCATCAGAAGGAACCTCCATTCCTTTGGATGGGATATGAAC
TCCATCCTGACAAATGGACAGTCCAGCCTATAGAACTGCCAGAAAAAGAC
AGCTGGACTGTCAATGATATACAGAAATTAGTGGGAAAACTAAATTGGGC
AAGTCAAATCTATGCAGGGATTAAGGTAAAGCAACTGTGTAAACTTCTCA
GGGGAGCTAAAGCACTAACAGACATAGTACCACTGACTGAAGAAGCAGAA
CTAGAGTTGGCAGAGAACAGGGAGATTCTAAAAACCCCTGTGCATGGAGT
ATACTATGACCCATCAAAAGATTTAGTAGCAGAAGTCCCGAAACAAGGGC
AGGACCAATGGACTTATCAAATTTATCAAGAGCCTTTTAAAAATCTAAAA
ACAGGAAAATATGCCAGAAAAAGGTCTGCTCACACTAATGATGTAAGACA
ATTAACAGAAGTGGTGCAAAAAATAGCCACAGAAGGCATAGTAATATGGG
GAAAGATCCCTAAATTTAGACTACCCATACAAAAAGAAACATGGGAAACA
TGGTGGATGGATTATTGGCAGGCTACCTGGATTCCTGAATGGGAGTTTGT
TAATACCCCTCCCCTAGTGAAATTATGGTACCAATTAGAAAAAGACCCCA
TAGTAGGAGCAGAGACTTTC
>01_AE.TH.98.98THC13
CCAATTAGTCCTATTGACACTGTACCGGTAACATTAAAGCCAGGAATGGA
TGGACCAAAGGTTAAACAATGGCCATTGACAGAAGAAAAAATAAAAGCAT
TAACAGAAATTTGTAAAGAGATGGAAGAGGAAGGGAAAATCTCAAAAATT
GGGCCTGAAAATCCATACAATACTCCAGTATTTGCTATAAAGAAAAAGGA
CAGCACCAAATGGAGGAAGTTAGTAGATTTCAGAGAGCTCAATAAAAGAA
CTCAGGACTTTTGGGAAGTTCAATTAGGAATACCGCATCCAGCAGGTTTA
AAAAAGAAAAAATCAGTAACAGTACTAGATGTGGGAGATGCATATTTCTC
AGTTCCTTTAGATGAAAGCTTTAGAAAGTATACTGCATTCACCATACCTA
GTACAAACAATGAGACACCAGGAATCAGATATCAGTACAATGTGCTGCCA
CAGGGATGGAAAGGATCACCGGCAATATTCCAGAGTAGCATGACAAAAAT
CTTAGAGCCCTTTAGAATAAAAAATCCAGAAATGATTATCTATCAATACA
TGGATGACTTGTATGTAGGATCTGATTTAGAAATAGGGCAGCACAGAGCA
AAAATAGAGGAGCTAAGAGCTCATCTATTGAGCTGGGGATTTACTACACC
AGACAAAAAGCATCAGAAGGAACCTCCATTCCTTTGGATGGGATATGAAC
TCCATCCTGACAGATGGACAGTCCAGCCTATAGAACTGCCAGAACAAGAC
AGCTGGACTGTCAATGATATACAGAAATTAGTGGGAAAACTAAATTGGGC
AAGTCAAATTTATGCAGGGATTAAGATAAAGCAACTGTGTAAACTCCTCA
GGGGAGCTAAAGCACTAACAGACATAGTACCACTGACTGAAGAAGCAGAA
TTAGAGTTGGCAGAGAACAGGGAGATTCTAAAAACCCCTGTGCATGGAGT
ATATTATGACCCATCAAAAGACTTAGTAGCAGAAGTACAGAAACAAGGGC
AGGACCAATGGACATATCAAATTTATCAAGAGCCATTTAAAAATCTAAAA
ACAGGAAAATATGCCAGAAAAAGGTCTGCTCACACTAATGATGTAAGGCA
ATTAACAGAAGTGGTGCAAAAAATAGCCACAGAAAGCATAGTAATCTGGG
GAAAGACCCCTAAATTTAGACTACCCATACAAAGAGAAACATGGGAAACA
TGGTGGATGGAGTATTGGCAGGCTACCTGGATTCCTGAATGGGAGTTTGT
TAATACCCCTCCTCTAGTAAAATTATGGTACCAATTAGAAAAAGACCCCA
TAGTAGGAGCAGAGACTTTC
>01_AE.TH.98.98THC21
CCAATTAGTCCTATTGACACTGTACCAGTAAAATTAAAGCCAGGAATGGA
TGGACCAAAGGTTAAACAGTGGCCATTGACAGAAGAAAAAATAAAAGCAT
TAACAGAAATTTGTAAAGAAATGGAAGAGGAAGGGAAAATCTCAAAAATT
GGGCCTGAAAATCCATACAATACTCCAATATTTGCTATAAAGAAAAAGGA
CAGCACCAAATGGAGAAAATTAGTAGATTTGAGAGAGCTCAATAAAAGAA
CTCAGGACTTTTGGGAAGTTCAATTAGGGATACCGCATCCAGCAGGTTTA
AAAAAGAAAAAATCAGTAACAGTACTAGATGTGGGAGATGCATATTTTTC
AGTTCCTTTAGATGAAAGCTTTAGAAAGTATACTGCATTCACCATACCTA
GTGTAAACAATGAGACACCGGGAATCAGATATCAGTACAATGTGCTGCCA
CAGGGATGGAAAGGATCACCAGCAATATTCCAGTGTAGCATGACAAAAAT
CTTAGAGCCCTTTAGAAGAAAAAATCCAGAAATGGTTATATATCAATACA
TGGATGACTTGTATGTAGGATCTGATTTAGAAATAGGGCAGCACAGAACA
AAAATAGAGGAGCTAAGAGCTCATCTATTGAGCTGGGGATTTACTACACC
AGACAAAAAGCATCAGAAGGAGCCTCCATTCCTTTGGATGGGATATGAAC
TCCATCCTGACAGATGGACAGTCCAGCCTATAGAACTGCCAGAAAAAGAC
AGCTGGACTGTCAATGATATACAGAAATTAGTGGGAAAACTAAATTGGGC
AAGTCAAATTTATGCAGGGATTAAGGTAAAGCAACTGTGTAAACTCCTCA
GGGGAGCTAAAGCATTAACAGACATAGTACCACTGACTGAAGAAGCAGAA
TTAGAGTTGGCAGAAAACAGGGAGATTCTAAAAGCCCCTGTGCATGGAGT
ATATTATGACCCATCAAAAGACTTGGTAGCAGAAGTACAGAAACAAGGGC
AGGACCAATGGACATATCAAATTTATCAAGAGCCATTTAAAAATCTAAAA
ACAGGAAAATATGCCAGAAAAAGGTCTGCTCACACTAATGATGTAAGACA
ATTAACAGAAGTGGTGCAGAAAATAGCCACAGAGAGCATAGTAATATGGG
GAAAGACCCCTAAATTTAGACTACCCATACAAAGAGAAACATGGGAAACA
TGGTGGATGGAGTATTGGCAGGCTACCTGGATTCCTGAATGGGAGTTTGT
TAATACCCCTCCTCTAGTAAAATTATGGTACCAATTAGAAAGAGACCCCA
TAGTAGGAGCAGAGACTTTC
>01_AE.TH.98.98THC3
CCAATTAGTCCTATTGACACTATACCAGTAACATTAAAGCCAGGAATGGA
TGGACCAAAGGTTAAACAGTGGCCATTGACAGAAGAAAAAATAAAAGCAT
TAACAGAAATTTGTAAAGAAATGGAAGAGGAAGGAAAAATCTCAAAAATT
GGGCCTGAAAATCCATACAATACTCCAGTATTTGCTATAAAAAAGAAGGA
CAGCACCAAATGGAGGAAATTAGTGGATTTCAGAGAGCTCAATAAAAGAA
CTCAGGACTTTTGGGAAGTTCAATTAGGAATACCGCATCCAGCAGGTTTA
AAAAAGAAAAAATCAGTAACAGTACTAGATGTGGGAGATGCATATTTTTC
AGTTCCTTTAGATAAAAACTTTAGAAAGTATACTGCATTCACCATACCTA
GTATAAACAATGAGACACCAGGAATCAGATATCAGTACAATGTGCTGCCA
CAGGGATGGAAAGGATCCCCGGCAATATTCCAGAGTAGCATGACAAAAAT
CTTAGAGCCCTTTAGAATAAAAAATCCAGAAATGATTATTTATCAATACA
TGGATGACTTGTATGTAGGATCCGATTTAGAAATAGGGCAGCACAGAACA
AAAATAGAGGAGCTAAGAGCTCATCTATTGAGCTGGGGATTTACTACACC
AGACAAAAAGCATCAGAAGGAACCTCCATTCCTTTGGATGGGATATGAAC
TCCATCCTGACAGATGGACAGTCCAGCCTATAGAACTGCCAGAAAAAGAC
AGCTGGACTGTCAATGATATACAGAAATTAGTGGGAAAACTAAATTGGGC
AAGTCAAATTTATGGAGGGATTAAGGTAAAGCAACTGTGTAAACTCCTCA
GGGGAGCTAAAGCACTAACAGACATAGTACCACTGACTGAAGAAGCAGAA
TTAGAGTTGGCAGAGAACAGAGAGATTCTAAAAACCCCTGTGCATGGAGT
ATATTATGACCCATCAAAAGACTTAGTAGCAGAAGTGCAGAAACAAGGGC
AGGACCAATGGACATATCAAATTTATCAGGAGCCATTTAAAAATCTAAAA
ACAGGAAAATATGCCAGAAAAAGGTCTGCTCACACTAATGATGTAAGACA
ATTAACAGAAGTGGTGCAAAAAATAGCCACAGAAAGCATAGTAATATGGG
GAAAGACCCCTAAATTTAGACTACCCATACAAAGAGAAACATGGGAAACA
TGGTGGATGGAGTATTGGCAGGCTACCTGGATTCCTGAATGGGAATTTGT
TAATACCCCTCCTTTAGTAAAATTATGGTACCAATTAGAAAAAGACCCCA
TAGTAGGAGCAGAGACTTTC
>01_AE.TH.98.98THC46
CCAATTAGTCCTATTGACACTGTACCAGTAACATTAAAGCCAGGAATGGA
TGGACCAAAGGTTAAACAGTGGCCATTGACAGAAGAAAAAATAAAAGCAT
TAACAGAAATTTGTAAAGAGATGGAAGAGGAAGGAAAAATTTCAAAGATT
GGGCCTGAAAATCCATACAACACTCCAGTATTTGCTATAAAGAAAAAGGA
CAGCACCAAATGGAGGAAATTAGTAGATTTCAGAGAGCTCAATAAAAGAA
CTCAGGACTTTTGGGAAGTTCAATTAGGAATACCGCATCCAGCAGGTTTA
AAAAAGAAAAAATCAGTAACAGTACTAGATGTGGGAGATGCATATTTTTC
AGTACCTTTAGATGAAAGCTTTAGAAAGTATACTGCATTCACCATACCTA
GTATAAACAATGAGACACCAGGAATCAGATATCAGTATAATGTGCTGCCA
CAGGGATGGAAAGGATCACCGGCAATATTCCAGAGTAGCATGACAAAAAT
CTTAGAGCCCTTTAGAATAAAAAATCCAGAAATGGTTATCTATCAATACA
TGGATGACTTGTATGTAGGATCTGATTTAGAAATAGGGCAGCACAGAACA
AAGATAGAGGAGCTAAGAGCTCATCTATTGAGCTGGGGATTTACTACACC
AGACAAAAAGCATCAGAAAGAACCTCCATTCCTTTGGATGGGATATGAGC
TCCATCCTGACAGATGGACAGTCCAGCCTATAGAACTGCCAGAAAAAGAC
AGCTGGACTGTCAATGATATACAGAAATTAGTGGGAAAACTAAATTGGGC
AAGTCAAATTTATGCAGGGATTAAGGTAAAGCAACTGTGTAAACTCCTCA
GGGGAGCTAAAGCATTAACAGACATAGTACCACTGACTGAAGAAGCAGAA
TTAGAGTTGGCAGAGAACAGGGAGATTTTAAAAACCCCTGTGCATGGAGT
ATATTATGACCCATCAAAAGACTTAGTAGCAGAAGTACAGAAGCAAGGGC
AGGACCAATGGACATATCAAATTTATCAAGAGCCATTTAAAAATCTAAAA
ACAGGAAAATATGCCAGAAAAAGGTCTGCTCACACTAATGATGTAAGACA
ATTAACAGAAGTAGTGCAAAAAATAGCCACAGAAAGCATAGTAATATGGG
GAAAGACCCCTAAATTTAGACTACCCATACAAAAAGAAACATGGGAAACA
TGGTGGATGGAGTATTGGCAGGCTACCTGGATTCCTGAATGGGAGTTTAT
TAATACCCCTCCTTTAGTAAAATTATGGTACCAATTAGAAAAAGACCCCA
TAGTAGGAGCAGAGACTTTC
>01_AE.TH.98.98THMZ11
CCAATTAGTCCTATTGATACTGTACCAGTAACATTAAAACCAGGAATGGA
TGGACCAAAGGTTAAACAGTGGCCATTGACAGAAGAAAAAATAAAAGCAT
TAACAGAAATTTGTAAAGAGATGGAAGAGGAAGGAAAAATCTCAAAAATT
GGGCCTGAAAATCCATACAATACTCCAGTATTTGCTATAAAGAAAAAGGA
CAGCACCAAGTGGAGGAAATTAGTAGATTTCAGAGAGCTCAATAAAAGAA
CTCAGGACTTTTGGGAAGTTCAATTAGGAATACCGCATCCAGCAGGTTTA
AAAAAGAAAAAATCAGTAACAGTACTAGATGTGGGAGATGCATATTTTTC
AGTTCCCTTAGATGAAAGCTTTAGAAAGTATACTGCATTCACCATACCTA
GTATAAACAATGAGACACCAGGAATTAGATATCAGTACAATGTGCTGCCA
CAGGGATGGAAAGGATCACCGGCAATATTCCAGAGTAGCATGACAAAAAT
CTTAGAGCCCTTTAGAATAAAAAATCCAGAAATGGTTATCTATCAATACA
TGGATGACTTGTATGTAGGATCTGATTTAGAAATAGGGCAGCACAGAGCA
AAAGTAGAGGAGCTAAGAGCTCATCTATTGAGCTGGGGATTTACTACACC
AGACAAAAAGCATCAGAAGGAACCTCCATTCCTTTGGATGGGATATGAAC
TCCATCCTGACAAATGGACAGTCCAGCCTATAGAACTGCCAGAAAAAGAC
AGCTGGACTGTCAATGATATACAGAAATTAGTGGGAAAACTAAATTGGGC
AAGTCAAATTTATCCAGGGATTAAGATAAAGCAACTGTGTAAACTCCTAA
GGGGAGCTAAAGCATTAACAGACATAATATCACTGACTGAAGAAGCAGAA
TTAGAATTGGCAGAGAACAGGGAGATTCTAAAAACCCCTGTGCATGGAGT
ATATTATGACCCATCAAAAGACTTAGTAGCAGAAGTACAGAAACAAGGGC
AGGACCAATGGACATATCAAATTTATCAAGAGCCATTTAAAAATCTAAAA
ACAGGAAAATATGCCAGAAAAAGGTCTGCTCACACTAATGATGTAAGACA
ATTAACAGAAGTGGTGCAAAAGATAGCCACAGAAAGCATAGTAATATGGG
GAAAGACCCCTAAATTTAGACTACCCATACAAAGAGAAACATGGGAAACA
TGGTGGATGGAGTATTGGCAGGCTACCTGGATTCCTGAATGGGAGTTTGT
TAATACCCCTCCACTAGTAAAATTATGGTACCAATTAGAAAAAGACCCTA
TAGTAGGAGCAGAGACTTTC
>01_AE.TH.98.98THMZ13
CCAATTAGTCCTATTGAAACTATGCCTGTAACATTAAAGCCAGGGATGGA
TGGACCAAAGGTTAAACAGTGGCCATTGACAGAAGAAAAAATAAAAGCAT
TAACAGAAATTTGTAAAGAGATGGAAGAGGAAGGAAAAATCTCAAAAATT
GGGCCTGAGAATCCATACAATACTCCAGTATTTGCTATAAAGAAAAAGGA
TGGCACCAAATGGAGAAAATTAGTAGATTTCAGAGAGCTTAATAAAAGAA
CTCAGGACTTTTGGGAAGTTCAATTAGGAATACCGCATCCAGCAGGTTTA
AAAAAGAAAAAATCAGTAACAGTATTAGATGTGGGAGATGCATATTTTTC
AGTTCCTTTAGATGAAAGCTTTAGAAAGTATACTGCATTCACCATACCTA
GTACAAACAATGAGACACCAGGAATTAGATATCAGTACAATGTGCTACCA
CAGGGATGGAAAGGATCACCAGCAATATTCCAGAGTAGCATGACAAAAAT
CTTAGAGCCCTTTAGAATAAAAAATCCAGAAATGGTTATCTATCAATACA
TGGATGACTTGTATGTAGGATCTGATTTAGAAATAGGGCAGCACAGAATA
AAAATAGAGGAGCTAAGAGCTCATCTATTGAGCTGGGGATTTACTACACC
AGACAAAAAGCATCAGAAGGAACCTCCATTCCTTTGGATGGGATATGAAC
TCCATCCTGACAGATGGACAGTCCAGCCTATAGAACTGCCAGAAAAAGAC
AGCTGGACTGTCAATGATATACAGAAATTAGTGGGAAAACTAAATTGGGC
AAGTCAAATTTATGCAGGGATTAAGGTAAAGCAACTGTGTAAACTCCTCA
GGGGAGCTAAAGCACTAACAGACATAGTACCACTGACTGAAGAAGCAGAA
TTAGAGTTGGCAGAGAACAAGGAGATTCTAAAGGCCCCTGTGCATGGAGT
ATATTATGACCCATCAAAAGACTTAGTAGCAGAAGTCCAGAAACAGGGGC
AGGACCAATGGACTTATCAAATTTATCAAGAGCCATTTAAAAATCTAAAA
ACAGGAAAATATGCCAGAAAAAGGTCTGCTCACACCAATGATGTAAGACA
ATTAACAGATGTGGTGCAAAAAATAGCCACAGAAAGCATAGTAATATGGG
GAAAGACCCCTAAATTTAGACTACCCATACAAAGAGAAACATGGGAAACA
TGGTGGACGGAGTATTGGCAGGCTACCTGGACTCCTGAATGGGAGTTTGT
TAATACCCCTCCTCTAGTAAAATTATGGTACCAATTAGAAAAAGACCCCA
TAGTAGGAGCAGAAACTTTC
>01_AE.TH.98.98THMZ24
CCAATTAGTCCTATTGACACTGTACCAGTAACATTAAAGCCAGGAATGGA
TGGACCAAAGGTTAAACAGTGGCCATTGACAGAAGAAAAAATAAAAGCAT
TAACAGAAATTTGTAAAGAGATGGAAGAGGAAGGAAAAATTTCAAAAATT
GGGCCTGAAAATCCATACAATACTCCAGTATTTGCTATAAAGAAAAAGGA
CAGCACCAAATGGAGGAAATTAGTAGATTTCAGAGAGCTCAATAAAAGAA
CTCAGGACTTTTGTGAAGTTCAATTAGGAATACCGCATCCAGCAGGTTTA
AAAAAGAAAAAATCAGTAACAGTACTAGATGTGGGAGATGCATATTTTTC
AGTTCCTTTAGATGAAAGCTTTAGAAAATATACTGCATTCACCATACCTA
GTATAAACAATGAGACACCAGGAATCAGATATCAGTACAATGTGCTGCCA
CAGGGATGGAAAGGATCACCGGCAATATTCCAGAGTAGCATGACGAAAAT
CTTAGAGCCCTTTAGAATAAAAAATCCAGAAATAGTTATCTATCAATACA
TGGATGATTTGTATGTAGGATCTGACTTAGAAATAGGGCAGCACAGAATA
AAAATAGAGGAGCTAAGAGCTCATCTATTGAGCTGGGGATTTACTACACC
AGACAAAAAGCATCAGAAGGAACCTCCATTCCTTTGGATGGGATATGAAC
TCCATCCTGATAGATGGACAGTCCAGCCTATAGAACTGCCAGAAAAAGAC
AGCTGGACTGTCAATGATATACAGAAATTAGTGGGAAAACTAAATTGGGC
AAGTCAAATTTATGCAGGGATCAAGGTAAGGCAACTGTGTAAACTCCTCA
GGGGAGCTAAAGCACTAACAGACATAGTGCCACTGACTGAAGAAGCAGAA
TTAGAATTGGCAGAGAACAGGGAGATTCTAAAAACCCCTGTGCATGGAGT
ATATTATGACCCATCAAAAGACTTAGTAGCAGAAGTACAGAAACAAGGGC
AGGACCAATGGACATATCAAATTTATCAAGAGCCATTTAAAAATCTAAAA
ACAGGAAAATATGCCAGAAAAAGGTCTGCTCACACTAATGATGTAAGGCA
ATTAACAGAAGTGGTGCAAAAAATAGCCACAGAAAGCATAGTAATATGGG
GAAAGACCCCTAAATTCAAACTACCCATACAAAGAGAAACATGGGAAACA
TGGTGGATGGAGTATTGGCAGGCTACCTGGATTCCTGAATGGGAGTTTGT
TAATACCCCTCCTCTAGTAAAATTATGGTACCAATTAGAAAAAGACCCCA
TATTAGGAGCAGAGACTTTC
>01_AE.TH.98.98THMZ27
CCAATTAGTCCTATTGACACTGTACCAGTAACATTAAAGCCAGGAATGGA
TGGACCAAAGGTTAAACAATGGCCATTGACAGAAGAGAAAATTAAAGCAT
TAACAGAAATTTGTAAAGAGATGGAAAAGGAAGGAAAAATCTCAAAAATT
GGGCCTGAAAATCCATACAATACTCCAGTATTTGCTATAAAGAAAAAGGA
CAGCACTAAATGGAGGAAATTAGTAGATTTCAGAAAGCTCAATAAAAGAA
CTCAGGACTTTTGGGAAGTTCAATTAGGAATACCGCATCCAGCAGGTTTA
AAAAAGAAAAAATCAGTAACAGTACTAGATGTGGGAGATGCATATTTTTC
AGTTCCTTTACATGAAGACTTTAGAAAGTACACTGCATTCACCATACCTA
GTCTAAACAATGGGACACCAGGAGTCAGATATCAGTACAATGTGCTACCA
CAGGGATGGAAAGGATCACCGGCAATATTCCAGAGTAGCATGACAAAAAT
CTTAGAGCCCTTTAAAATAAAAAATCCAGAAATGGTTATCTATCAATATA
TGGATGACTTGTATGTAGGATCTGATTTAGAAATAGGGCAGCACAGAACA
AAAATAGAGGAGCTAAGAGCTCATCTATTGAGCTGGGGATTTACTACACC
AGACAAAAAGCATCAGAAGGAACCTCCATTCCTTTGGATGGGATATGAAC
TCCATCCTGACAAATGGACAGTCCAGCCTATAGAACTGCCAGAAAAAGAC
AGCTGGACTGTCAATGATATACAGAAGCTAGTGGGAAAACTAAATTGGGC
AAGTCAAATTTATGCAGGAATTAAGGTAAAGCAACTGTGTAAACTCCTCA
GGGGAGCTAAAGCACTAACAGATATAGTACCACTGACTGAAGAAGCAGAA
TTAGAGTTGGCAGAGAACAGAGAGATTCTAAAAACCCCTGTGCATGGAGT
ATATTATGATCCATCAAAAGACTTAGTAGCAGAAGTACAGAAACAAGGGC
AGGACCAATGGACATATCAAATTTATCAAGAGCCATTTAAAAATCTAAAA
ACAGGAAAATATGCCAGAAAAAGGTCTGCTCACACTAATGATGTAAGACA
ATTAACAGAAGTGGTGCAAAAAATAGCCACAGAAAGCATAGTAATATGGG
GAAAGACCCCTAAATTTAGACTACCCATACAAAGAGAAACATGGGAAACA
TGGTGGATGGAGTATTGGCAGGCTACCTGGATTCCTGAATGGGAGTTTGT
TAATACCCCTCCTCTAGTAAAATTATGGTACCAATTAGAAAACGACCCCA
TAGTAGGAGCAGAGACTTTC
>01_AE.TH.98.98THMZ36
CCAATTAGTCCTATTGACACTGTACCAGTAACATTAAAGCCAGGAATGGA
TGGACCAAAGGTTAAACAGTGGCCATTGACAGAAGAAAAAATAAAAGCAT
TAACAGAAATTTGTAAAGAGATGGAAGAGGAAGGAAAAATCTCAAAAATT
GGGCCTGAAAATCCATACAATACTCCAGTATTTGCTATAAAGAAAAAGGA
CAGCACCAAATGGAGGAAATTAGTAGATTTCAGAGAGCTCAATAAAAGAA
CTCAGGACTTTTGGGAAGTTCAATTAGGAATACCGCATCCAGCAGGTTTA
AAAAAGAAAAAATCAGTAACAGTACTAGATGTGGGAGATGCATATTTTTC
AGTTCCTTTAGATGAAAGCTTTAGAAAGTATACTGCATTCACCATACCTA
GTATAAACAATGAGACACCAGGAATCAGATATCAGTACAATGTGCTGCCA
CAGGGATGGAAAGGATCACCGGCAATATTCCAGAGTAGCATGACAAAAAT
CTTAGAGCCCTTTAGAACAAAAAATCCAGAAATGGTTATCTATCAATACA
TGGATGACTTGTATGTAGGATCTGATTTAGAAATAGGGCAGCACAGAACA
AAAATAGAGGAGCTAAGAGCTCATCTATTGAGCTGGGGATTTACTACACC
AGACAAAAAGCATCAGAAGGAACCTCCATTCCTTTGGATGGGATATGAAC
TCCATCCTGACAGATGGACAGTCCAGCCTATAGAACTGCCAGAGAAAGAC
AGCTGGACTGTCAATGATATACAGAAATTAGTGGGAAAACTAAATTGGGC
AAGTCAAATTTATGCAGGAATTAAGGTAAAGCAACTGTGTAAACTCCTCA
GGGGAGCTAAAGCGCTAACAGACATAGTACCACTGACTGAAGAAGCAGAA
TTAGAGTTGGCAGAAAACAGGGAAATTCTAAAAACCCCTGTGCATGGAGT
ATATTATGACCCATCAAAAGACTTAGTAGCAGAAGTACAGAAACAAGGGC
AGGACCAGTGGACATATCAAATTTATCAAGAGCCATTTAAAAATCTGAAA
ACAGGAAAATATGCCAGAAAAAGGTCTGCTCACACTAATGATGTAAGACA
ATTAACAGAAGTGGTGCAAAAAATAGCCACAGAAGGCATAGTAATATGGG
GAAAGACCCCTAAATTTAGACTACCCATACAAAGAGAAACATGGGAAACC
TGGTGGATGGAGTATTGGCAGGCTACCTGGATTCCTGAATGGGAGTTTGT
TAATACCCCTCCTCTAGTAAAATTATGGTACCAATTAGAAAAAGACCCCA
TAGTAGGAGCAGAGACTTTC
>01_AE.TH.98.98THMZ37
CCAATTAGTCCTATTGACACTGTACCAGTAAAATTAAAGCCAGGAATGGA
TGGACCAAAGGTTAAACAGTGGCCATTGACAGAAGAAAAAATAAAAGCAT
TAACAGAAATTTGTAAAGAGATGGAAGAGGAAGGAAAAATCTCAAAAATT
GGGCCTGAAAATCCATACAATACTCCAGTATTTGCTATAAAGAAAAAGGA
CAGCACCAAATGGAGGAAATTAGTGGATTTCAGAGAGCTCAATAAAAGAA
CTCAGGACTTTTGGGAAGTTCAATTAGGAATACCGCATCCAGCAGGTTTA
AAAAAGAAAAAATCAGTAACAGTACTAGATGTGGGAGATGCATATTTTTC
AGTTCCCTTAGATGAAAGCTTTAGAAAGTATACTGCATTCACCATACCTA
GTATAAACAATGAGACACCAGGAATCAGATATCAGTACAATGTGCTGCCA
CAGGGATGGAAAGGATCACCAGCAATATTCCAGTGTAGCATGACAAAAAT
CTTAGAGCCCTTTAGAATAAAAAATCCAGAAATAGTTATCTATCAATACA
TGGATGACTTGTATGTAGGATCTGATTTAGAAATAGGGCAGCACAGAACA
AAAATAGATGAGCTAAGAGCTCATCTATTGAAATGGGGATTTACTACACC
AGACAAAAAGCATCAGAAGGAACCTCCATTCCTTTGGATGGGATATGAAC
TCCATCCTGACAGATGGACAGTCCAGCCTATAGATCTGCCAGAAAAAGAC
AGCTGGACTGTCAATGATATACAGAAATTAGTGGGAAAACTAAATTGGGC
AAGTCAAATTTATCCAGGGATTAAGGTAAAGCAACTGTGTAAACTCCTCA
GGGGAGCTAAAGCACTAACAGACATAGTACCACTGACTGAAGAAGCAGAA
TTAGAGTTGGCAGAGAACAGGGAGATTCTAAAAACCCCTGTGCATGGAGT
ATATTATGACCCATCAAAAGACTTAGTAGCAGAAGTACAGAAACAAGGGC
AGGACCAATGGACATATCAAATTTATCAAGAGCCATTTAAAAATCTAAAA
ACAGGAAAATATGCCAGAAAAAGGTCTGCTCACACTAATGATGTAAGACA
ATTAACAGAAGTGGTGCAAAAAATAGCCACAGAAAGCATAGTAATATGGG
GAAAGACCCCTAAATTTAGACTACCCATACAAAAAGAAACATGGGAAACA
TGGTGGATGGAGTATTGGCAGGCTACCTGGATTCCTGAATGGGAGTTTGT
TAATACCCCTCCTCTAGTAAAATTATGGTACCAATTAGAAAAAGACCCCA
TAGTAGGAGCAGAGACTTTC
>01_AE.TH.98.98THMZ39
CCAATTAGTCCTATTAACACTGTACCAGTAACATTAAAGCCAGGTATGGA
TGGACCAAGGGTTAAACAGTGGCCATTGACAGAAGAAAAAATAAAAGCAT
TAACAGAAATTTGTAAAGAGATGGAAGAGGAAGGAAAAATCTCAAAAATT
GGGCCTGAAAATCCATACAATACTCCAGTATTTGCTATAAAGAAAAAGGA
CAGCACCAAATGGAGGAAATTAGTAGATTTCAGAGAGCTCAATAAGAGAA
CTCAGGACTTTTGGGAAGTTCAATTAGGAATACCGCATCCAGCAGGTTTA
AAAAAGAAAAAATCAGTAACAGTACTGGATGTGGGAGATGCATATTTTTC
AGTTCCTTTAGATGAAAGCTTTAGAAAGTATACTGCATTCACCATACCTA
GTATAAACAATGAGACACCAGGAATCAGATATCAGTATAATGTGCTGCCA
CAGGGATGGAAAGGATCACCAGCAATATTCCAGTGTAGCATGACAAAAAT
CTTAGAGCCCTTTAGAATAAAAAATCCAGAAATGGTTATCTATCAATACA
TGGATGACTTGTATGTAGGGTCTGATTTAGAAATAGGGCAGCACAGAACG
AAAATAGAGGAGCTAAGAGCTCATCTATTGAGCTGGGGATTTACTACACC
AGACAAAAAGCATCAGAAGGAACCTCCATTCCTTTGGATGGGATATGAAC
TCCATCCTGACAAATGGACAGTCCAGCCTATAGAACTGCCAGAAAAAGAC
AGCTGGACTGTCAATGATATACAGAAATTAGTGGGAAAACTAAATTGGGC
AAGTCAAATTTATGCAGGGATTAAGGTAAAGCAACTGTGTAAACTCCTCA
GGGGAGCTAAAGCACTAACAGACATAGTGCCACTGACTGAAGAAGCAGAA
TTAGAGTTGGCAGAGAACAGGGAGATTCTAAAAACCCCTGTGCATGGAGT
ATATTATGACCCATCAAAAGACTTAGTAGCAGAAGTACAGAAACAAGGGC
AGGACCAATGGACATATCAAATTTATCAAGAGCCATTTAAAAATCTAAAA
ACAGGAAAATATGCCAGAAAAAGGTCTGCTCACACTAATGATGTAAGACA
ATTAACAGAAGTAGTGCAAAAAATAGCCACAGAAAGCATAGTAATATGGG
GAAAGACCCCTAAATTCAGACTACCCATACAAAGAGAAACATGGGAAACA
TGGTGGATGGAGTATTGGCAGGCTACCTGGATTCCTGAATGGGAATTTGT
TAATACCCCTCCTTTAGTAAAATTATGGTACCAATTAGAAAAAGACCCCA
TAGTAGGAGCAGAGACTTTC
>01_AE.TH.98.98THMZ42
CCAATTAGTCCTATTGACACTGTACCAGTAACATTAAAGCCAGGAATGGA
TGGGCCAAAGGTTAAACAATGGCCACTGACAGAAGAAAAAATAAAAGCAT
TAACAGAAATTTGTAAAGAGATGGAAGAGGAAGGAAAAATCTCAAAAATT
GGGCCTGAAAATCCATACAATACTCCAGTATTTGCTATAAAGAAAAAGGA
CAGCACCAAATGGAGGAAATTAGTAGATTTCAGAGAGCTCAATAAAAGAA
CTCAGGACTTTTGGGAAGTTCAATTAGGAATACCGCATCCAGCAGGTTTA
AAAAAGAAAAAATCAGTAACAGTACTAGATGTAGGAGATGCATATTTTTC
AGTTCCTTTAGATGAAAGCTTTAGAAAGTATACTGCATTCACCATACCTA
GTCTAAACAATGAGACACCAGGAATCAGATATCAGTACAATGTGCTGCCA
CAGGGATGGAAAGGATCACCGGCTATATTCCAGAGTAGCATGATAAAAAT
CTTAGAGCCCTTTAAAAAGAAAAATCCAGAAATAGTTATCTATCAATACA
TGGATGACTTGTATGTAGGATCTGATTTAGAAATAGGGCAGCACAGAACA
AAAATAGAGGAGCTAAGAGCTCATCTATTGAGCTGGGGATTTACTACACC
AGACAAAAAGCATCAGAAGGAACCTCCATTCCTTTGGATGGGATATGAAC
TCCATCCTGACAAATGGACAGTCCAACCTATAGAACTACCAGAAAAAGAC
AGCTGGACTGTCAATGATATACAGAAATTAGTGGGAAAATTAAATTGGGC
AAGTCAAATTTATGCAGGGATTAAGGTAAAGCAACTGTGTAAACTCCTCA
GGGGAGCTAAAGCACTAACAGACATAGTACCACTGACTGAAGAAGCAGAA
TTAGAGTTGGCAGAGAACAGGGAGATTCTAAAAACTCCTGTGCATGGAGT
ATATTATGACCCATCAAAAGACTTAGTAGCAGAAGTGCAGAAACAAGGGC
AGGACCAATGGACATATCAAATTTATCAAGAGCCATTTAAAAATCTAAAA
ACAGGAAAATATGCCAGAAAAAGGTCTGCTCACACTAATGATGTAAGACA
ATTAACAGAAGTGGTGCAAAAAATAGCCACAGAAAGCATAGTAATATGGG
GAAAGACCCCTAAATTTAGACTACCCATACAAAGAGAAACATGGGAAACA
TGGTGGATGGAGTATTGGCAGGCTACCTGGATTCCTGAATGGGAGTTTGT
TAATACCCCTCCTCTAGTAAAATTATGGTACCAATTAGAAAAAGACCCCA
TAGTAGGAGCAGAGACTTTC
>01_AE.TH.98.98THMZ44
CCAATTAGTCCTATTGACACTGTACCAGTAAAATTAAAGCCAGGAATGGA
TGGACCAAAGGTTAAACAGTGGCCATTGACAGAAGAAAAAATAAAAGCAT
TAACAGAAATTTGTAAAGAGATGGAAGAGGAGGGAAAAATCTCAAAAATT
GGGCCTGAAAATCCATACAATACTCCAGTATTTGCTATAAAGAAAAAGGA
CAGCACCAAATGGAGGAAATTAGTGGATTTCAGAGAGCTCAATAAAAGAA
CTCAGGATTTTTGGGAAGTTCAATTAGGAATACCACATCCAGCAGGGTTA
AAAAAGAAAAAATCAGTAACAGTACTAGATGTGGGAGATGCATATTTTTC
AGTTCCTTTAGATGAGAGCTTTAGAAAGTATACTGCATTCACCATACCTA
GTATAAACAATGAGACACCAGGAATCAGATATCAGTACAATGTGCTGCCA
CAGGGATGGAAAGGATCACCGGCAATATTCCAGTGTAGCATGACAAAAAT
CTTAGAGCCCTTTAGAATAAAAAATCCAGAAATGGTTATCTATCAATACA
TGGATGACTTGTATGTAGGATCTGATTTAGAAATAGGGCAGCACAGAACA
AAAATAGAGGAGCTAAGAGCTCATCTATTGAGCTGGGGATTTACTACACC
AGACAAAAAGCATCAGAAGGAACCTCCATTCCTTTGGATGGGATATGAAC
TCCATCCTGACAGATGGCCAGTCCAGCCTATAGCACTGCCAGAAAAAGAC
AGCTGGACTGTCAATGATATACAGAAATTAGTGGGAAAACTAAATTGGGC
AAGTCAAATTTATGCAGGGATTAAGGTAAAGCAACTGTGTAAACTCCTCA
GGGGAGCTAAAGCACTAACAGACATAGTACCACTGACTGAAGAAGCAGAA
TTAGAGTTGGCAGAGAACAGGGAGATACTAAAAACCCCTGTGCATGGAGT
ATATTATGACCCATCAAAAGACTTAGTAGCAGAAGTACAGAAACAAGGGC
AGGACCAATGGACATATCAAATTTATCAAGAGCCATTTAAAAATCTAAAA
ACAGGAAAATATGCCAGAAAGAGGTCTGCTCACACTAATGATGTAAGACA
ATTAACAGAAGTGGTGCAAAAAATAGCCACAGAAAGCATAGTAATATGGG
GAAAGACCCCTAAATTTAGACTACCCATACAAAGAGAAACATGGGAAACA
TGGTGGATGGAGTATTGGCAGGCTACATGGATTCCTGAATGGGAGTTTGT
TAATACCCCTCCTCTAGTAAAATTATGGTACCAATTAGAAAAAGACCCCA
TAGTAGGAGCAGAGACTTTC
>01_AE.TH.98.98THMZ48
CCAATTAGTCCTATTGACACTGTACCAGTAACATTAAAGCCAGGAATGGA
TGGACCAAAGGTTAAACAGTGGCCATTGACAGAAGAAAAAATAATAGCAT
TAACAGAAATTTGTAAGGAGATGGAAGAGGAAGGAAAAATCTCAAAAATT
GGGCCTGAAAATCCATACAATACTCCAGTATTTGCTATAAAGAAAAAGGA
CAGCACTAAATGGAGGAAATTAGTAGATTTCAGAGAGCTCAATAAAAGAA
CTCAAGACTTTTGGGAAGTTCAATTAGGAATACCGCATCCAGCAGGTTTA
AAAAAGAAAAAATCAGTAACAGTACTAGATGTGGGAGATGCATATTTTTC
AGTTCCTTTAGATAAAAGCTTTAGAAAGTATACTGCATTCACCATACCTA
GTATAAATAATGAGACACCAGGAATCAGATATCAGTACAATGTGCTGCCA
CAGGGATGGAAAGGATCACCGGCAATATTCCAGAGTAGCATGACAAAAAT
CTTAGAGCCCTTTAGAATAAAAAATCCAGAATTGATTATCTATCAATACA
TGGATGACTTGTATGTAGGATCTGATTTAGAAATAGAGCAGCACAGAGCA
AAAATAGAGAAGCTAAGAGCTCATCTATTGAGCTGGGGATTTACTACACC
AGACAAAAAGCATCAGAAGGAACCTCCATTCCTTTGGATGGGATATGAAC
TCCATCCTGACAGATGGACAGTCCAGCCAATAGAACTGCCAGAAAAAGAC
AGCTGGACTGTCAATGATATACAGAAATTAGTGGGAAAACTAAATTGGGC
AAGTCAAATTTATGCAGGGATTAAGGTAAAACAACTGTGTAAACTCCTCA
GGGGAGCTAAAGCACTAACAGACATAGTACCACTGACTGAAGAAGCAGAA
TTAGAGTTGGCAGAGAACAGAGAGATTCTAAGAACCCCTGTGCATGGAGT
ATATTATGACCCATCAAAAGACTTAGTAGCAGAAGTACAGAAACAAGGGC
AGGACCAATGGACATATCAAATTTATCAAGAGCCATTTAAAAATCTAAAA
ACAGGAAAATATGCCAGAAAAAGGTCTGCTCACACTAATGATGTAAGACA
ATTAACAGAAGTGGTGCAAAAAATAGCCACAGAAAGCATAGTGATATGGG
GAAAGACCCCTAAATTTAGACTACCCATACAAAGAGAAATATGGGAGACA
TGGTGGATGGAGTATTGGCAGGCTACCTGGATTCCTGAATGGGAGTTTGT
TAATACCCCTCCTCTAGTAAAATTATGGTACCAATTAGAAAAAGACCCCA
TAGTAGGAGCAGAGACTTTC
>01_AE.TH.98.98THMZ50
CCAATTAGTCCTATTGACACTGTACCAGTAACATTAAAGCCAGGAATGGA
TGGACCAAAGGTTAAACAGTGGCCATTGACAGAAGAAAAAATAAAAGCAT
TAACAGAAATTTGTAAAGAGATGGAAGAGGAAGGAAAAATCTCAAAAATT
GGGCCTGAAAATCCATACAATACTCCAGTATTTGCTATAAAGAAAAAGGA
CAGCACCAAATGGAGGAAATTAGTAGATTTCAGAGAGCTCAATAAAAGAA
CTCAGGACTTTTGGGAAGTTCAATTAGGAATACCGCATCCAGCAGGTTTA
AAAAAGAAAAAATCAGTAACAGTACTAGATGTGGGAGATGCATATTTTTC
AGTTCCTTTAGATGAAAGCTTTAGAAAGTATACTGCATTCACCATACCTA
GTATAAACAATGAGACACCAGGAATCAGATATCAGTACAATGTGCTGCCA
CAGGGATGGAAAGGATCACCGGCAATATTCCAGAGTAGCATGACAAAAAT
CTTAGAGCCCTTTAGAATAAAAAATCCAGAAATGGTTATCTATCAATACA
TGGATGACTTGTATGTAGGATCTGATTTAGAAATAGGGCAGCACAGAGCA
AAAATAGAGGAGCTAAGAGCTCATCTATTGAGCTGGGGATTTACTACACC
AGACAAAAAGCATCAGAAGGAACCTCCATTCCTTTGGATGGGATATGAAC
TCCATCCTGACAAATGGACAGTCCAGCCTATAGAACTGCCAGAAAAAGAC
AGCTGGACTGTCAATGATATACAGAAATTAGTGGGAAAACTAAATTGGGC
AAGTCAAATTTATGCAGGGATTAAAGTAAAGCAACTGTGTAAACTCCTCA
GGGGGACTAAAGCACTAACAGACATAGTACCACTGACTGAAGAAGCAGAA
TTAGAGTTGGAAGAGAACAGAGAGATTCTAAAAACCCCTGTGCATGGAGT
ATATTATGACCCATCAAAAGACTTAGTAGCAGAAGTACAGAAACAAGGGC
AGGACCAATGGACATATCAAATTTATCAAGAGCCATTTAAAAATCTAAAA
ACAGGAAAATATGCCAGAAAAAGGTCTGCTCACACTAATGATGTAAGACA
ATTAGCAGAAGTGGTGCAAAAGATAGCCACAGAAAGCATAGTAATATGGG
GAAAGACCCCTAAATTTAAACTACCCATACAAAGGGAAACATGGGAAACA
TGGTGGATGGAGTATTGGCAGGCTACCTGGATTCCTGAATGGGAGTTTGT
TAATACCCCTCCTCTAGTAAAATTATGGTACCAATTAGAAAAAGACCCCA
TAGTAGGAGCAGAGACTTTC
>01_AE.TH.98.98THMZ51
CCAATTAGTCCTATTGGCACTGTACCAGTACCATTAAAGCCAGGAATGGA
TGGACCAAAGGTTAACCAGTGGCCATTGACAGAAGAAAAAATAAAAGCAT
TAACAGAAATTTGCAAGGAGATGGAAGAGGAAGGAAAAATCTCAAAAATT
GGGCCTGAAAATCCATACAATACTCCAGTATTTGCTATAAAGAAAAAGGA
CAGCACCAAATGGAGGAAATTAGTAGACTTCAGAGAGCTCAATAAAAGAA
CTCAGGATTTTTGGGAAGTTCAATTAGGAATACCGCATCCATCAGGTCTA
AAAAAGAAAAAATCAGTAACAGTACTAGATGTGGGAGATGCATATTTTTC
AGTTCCTTTAGATGAAAGCTTTAGAAAGTATACTGCATTTACCATACCTA
GTACAAACAATGAGACACCAGGAATCAGATATCAGTACAATGTGCTGCCA
CAGGGATGGAAAGGATCACCGGCAATATTTCAGAGTAGCATGACAAAAAT
CTTAGAGCCCTTTAGAATAAAAAATCCAGAAATGGTTATCTATCAATACA
TGGATGACTTGTATGTAGGATCTGATTTAGAAATAGGGCAGCACAGAACA
AAAATAGAGGAGCTAAGAGCTCATCTATTGAGCTGGGGATTTACTACACC
AGACAAAAAGCATCAAAAGGAACCTCCATTCCTTTGGATGGGATATGAAC
TCCATCCTGACAGATGGACAGTCCAGCCTATAGAACTGCCAGAAAAAGAC
AGCTGGACTGTCAATGACATACAGAAATTAGTGGGAAAACTAAATTGGGC
AAGTCAAATTTATGCAGGGATTAAGGTAAAGCAACTGTGTAAACTCCTCA
GGGGAGCTAAAGCACTAACAGACATAGTACCACTGACTGAAGAAGCAGAA
TTAGAGTTGGCAGAGAACAGGGAGATTCTAAAAACCCCTGTGCATGGAGT
ATATTATGACCCATCAAAAGACTTAGTAGCAGAAGTCCAGAAACAAGGGC
AGGACCCATGGACTTATCAAATTTATCAAGAGCCATTTAAAAATCTAAAA
ACAGGAAAATATGCCAGAAAAAGGTCTGCTCACACTAATGATGTAAGACA
ATTAACAGAAGTGGTGCAAAAAATAGCCACAGAAAGCATAGTAATATGGG
GAAAAATCCCTAAATTTAAACTACCCATACAAAAAGAAACATGGGAAACT
TGGTGGATGGAGTATTGGCAGGCTACCTGGATACCTGAATGGGAGTTTGT
TAATACCCCTCCTCTAGTAAAATTATGGTACCAATTGGAAAAAGACCCCA
TAGTAGGAGCAGAGACTTTC
>01_AE.TH.98.98THMZ63
CCAATTAGTCCTATTGACACTATACCAGTAACATTAAAGCCAGGAATGGA
TGGACCAAAGGTTAAACAGTGGCCATTGACAGAAGAAAAAATAAAAGCAT
TAACAGAAATTTGTAAAGAAATGGAAGAGGAAGGAAAAATCTCAAAAATT
GGGCCTGAAAATCCATACAATACTCCAGTATTTGCTATAAAAAAGAAGGA
CAGCACCAAATGGAGGAAATTAGTGGATTTCAAAGAGCTCAATAAAAGAA
CTCAGGACTTTTGGGAAGTTCAATTAGGAATACCGCATCCAGCAGGTTTA
AAAAAGAAAAAATCAATAACAGTACTAGATGTGGGAGATGCATATTTTTC
AGTTCCTTTAGATGAAAGCTTTAGAAAGTATACTGCATTCACCATACCTA
GTATAAACAATGAGACACCAGGAATCAGATATCAGTACAATGTGCTGCCA
CAGGGATGGAAAGGATCACCAGCAATATTCCAAAGTAGCATGACAAAAAT
CTTAGAGCCCTTTAGAACAAAAAATCCAGAAATAGTTATCTATCAATACA
TGGATGACTTGTATGTAGGATCTGATTTAGAAATAGGGCAGCACAGAACA
AAAATAGATGAGCTAAGAGCTCATCTATTGAGCTGGGGATTTACTACACC
AGACAAAAAGCATCAGAAGGAACCTCCATTCCTTTGGATGGGATATGAAC
TCCATCCTGACAGATGGACAGTCCAGCCTATAGAACTGCCAGAAAAGGAC
AGCTGGACTGTCAATGATATACAGAAATTAGTGGGAAAACTAAATTGGGC
AAGTCAAATTTATGCAGGGATTCAGGTAAAGCAACTGTGTAAACTCCTCA
GGGGAGCTAAGGCACTAACAGACATAGTACCACTGACTGAAGAAGCAGAA
TTAGAGTTGGCAGAGAACAGGGAGATTCTAAAAACCCCTGTGCATGGAGT
ATATTATGACCCATCAAAAGACTTAGTAGCAGAGGTACAGAAACAAGGGC
AGGACCAATGGACATATCAAATTTATCAAGAGCCATTTAAAAATCTAAAA
ACAGGAAAATATTCCAAAAAGAGGTCTGCTCACACTAATGATGTAAGACA
ATTAGCAGAAGTGGTGCAAAAAATAGCCACAGAAAGCATAGTAATATGGG
GAAAGACCCCTAAATTTAGACTACCCATACAAAGAGAAACATGGGAAACA
TGGTGGATGGAATATTGGCAGGCTACCTGGATTCCTGAATGGGAGTTTGT
TAATACTCCCCCTTTAGTAAAATTATGGTACCAATTAGAAAAGGACCCCA
TAGTAGGAGCAGAGACTTTC
>01_AE.TH.98.98THMZ67
CCAATTAGTCCTATTGACACTGTACCAGTAAAATTAAAGCCAGGAATGGA
TGGACCAAAGGTTAAACAGTGGCCATTGACAGAAGAAAAAATAAAAGCAT
TAACAGAAATTTGTAAAGAGATGGAAGAGGAAGGAAAAATCTCAAAAATT
GGGCCTGAAAATCCATACAATACTCCAGTATTTGCTATAAAGAAAAAGGA
CAGCAGCAAATGGAGGAAATTAGTAGATTTCAGAGAGCTCAATAAAAGAA
CTCAGGACTTTTGGGAAGTTCAATTAGGAATACCGCATCCAGCAGGTTTA
AAAAAGAAAAAATCAGTAACAGTACTAGATGTGGGAGATGCATATTTTTC
AGTTCCTTTAGATGAAAGCTTTAGAAAGTATACTGCATTCACCATACCTA
GTACAAACAATGAGACACCAGGAACCAGATATCAGTACAATGTGCTGCCA
CAGGGATGGAAAGGATCACCGGCAATATTCCAGAGTAGCATGACAAAAAT
CTTAGAGCCCTTTAGAATAAAAAATCCAGAAATGGTTATCTATCAATACA
TGGATGACTTGTATGTAGGATCTGATTTAGAAATAGGGCAGCACAGAATA
AAAATAGAGGAGCTAAGAGCTCATCTATTGAGCTGGGGATTTACTACACC
AGACAAAAAGCATCAGAAGGAACCTCCATTCCTTTGGATGGGATATGAAC
TCCATCCTGACAGATGGACAGTCCAGCCTATAAAACTGCCAGAAAAAGAC
AGCTGGACTGTCAATGATATACAGAAATTAGTGGGAAAACTAAATTGGGC
AAGTCAAATTTATGCAGGGATTAAGATAAAGCAACTGTGTAAACTCCTCA
GGGGAGCTAAAGCACTAACAGACATAGTACCACTGACTGAAGAAGCAGAA
TTAGAGTTGGCAGAGAACAGGGAGATTCTAAAAACCCCTGTGCATGGAGT
ATATTATGACCCATCAAAAGACTTAGTAGCAGAAGTACAGAAACAAGGGC
AGGACCAATGGACATATCAAATTTATCAAGAACCATTTAAAAATCTAAAA
ACAGGAAAATATGCCAAAAAAAGGTCTGCTCACACTAATGATGTAAGACA
ATTAACAGAAGTGGTGCAAAAAATAGCCACAGAAAGCATAGTAATATGGG
GAAAGACCCCTAAATTTAGACTACCCATACAAAGAGAAACATGGGAAACA
TGGTGGATGGAGTATTGGCAGGCTACCTGGATTCCTGAATGGGAGTTTGT
TAATACCCCTCCTCTAGTAAAATTATGGTACCAATTAGAAAAAGACCCCA
TAGTAGGAGCAGAGACTTTC
>01_AE.TH.98.98THMZ71
CCAATTAGTCCTATTGACACTGTACCAGTAACATTAAAGCCAGGAATGGA
TGGACCAAAGGTTAAACAGTGGCCACTGACAGAAGAAAAAATAAAAGCAT
TAACAGAAATTTGTAAAGAGATGGAAGAGGAAGGAAAAATCTCAAAAATT
GGGCCTGAAAATCCATACAATACTCCAATATTTGCTATAAAGAAAAAGGA
CAGCACCAAATGGAGGAAATTAGTAGATTTCAGAGAGCTCAATAAAAGAA
CTCAGGACTTTTGGGAAGTTCAATTAGGAATACCGCATCCAGCAGGTTTA
AAAAAGAAAAAATCAGTAACAGTACTAGATGTGGGAGATGCATATTTTTC
AGTTCCTTTAGATGAAAGCTTTAGAAAGTATACTGCTTTCACCATACCTA
GTATAAACAATGAGACACCAGGAATCAGATATCAGTACAATGTGCTGCCA
CAGGGATGGAAAGGATCACCGGCAATATTCCAGAGTAGCATGACAAAAAT
CTTAGAGCCCTTTAGAATAAAAAATCCAGAAATGGTTATCTATCAATACA
TGGATGACTTGTATGTAGGATCTGATTTAGAAATAGGGCAACACAGAACA
AAAATAGAGGAGCTAAGAGCTCACCTATTGAGCTGGGGATTTACTACGCC
AGACAAAAAGCACCAGAAGGAACCTCCATTCCTTTGGATGGGATATGAAC
TCCATCCTGACAGATGGACAGTCCAGCCTATAAAACTGCCAGAAAAGGAC
AGCTGGACTGTCAATGATATACAGAAATTAGTGGGAAAACTAAATTGGGC
AAGTCAAATTTATGCAGGGATTAAGGTAAAGCAACTGTGCAAACTCCTCA
GGGGAGCTAAAGCACTAACAGACATAGTACCACTGACTGAAGAAGCAGAA
TTAGAGTTGGCAGAGAACAGGGAGATTCTAAAAACCCCTGTGCATGGAGT
ATATTATGACCCATCAAAAGACTTAGTAGCAGAAGTACAGAAACAAGGGC
AGGACCAATGGACATATCAAATTTATCAAGAGCCATTTAAAAATCTAAAA
ACAGGAAAATATGCCAGAAAAAGGTCTGCTCACACTAATGATGTAAGACA
ATTAACAGAAGTGGTGCAAAAAATAGCCACAGAAAGCATAGTAATATGGG
GAAAGACCCCTAAATTTAGACTACCCATACAAAGAGAAACATGGGAAACA
TGGTGGATGGAGTATTGGCAGGCTACCTGGATTCCTGAATGGGAGTTTGT
TAATACCCCTCCTCTAGTAAAATTATGGTACCAATTAGAAAAAGACCCCA
TAGTAGGAGCAGAGACTTTC
>01_AE.TH.98.98THMZ76
CCAATTAGTCCTATTAACACTGTACCAGTAACACTAAAGCCAGGAATGGA
TGGACCAAAGGTTAAACAGTGGCCATTGACAGAAGAAAAAATAAAAGCAT
TAACAGAAATTTGTAAAGAGATGGAAGAGGAAGGAAAAATTTCAAAAATT
GGGCCTGAAAATCCATACAATACTCCAGTATTTGCTATAAAGAAAAAGGA
CAGCACCAAATGGAGGAAATTAGTAGATTTCAGAGAACTCAATAAAAGAA
CGCAGGACTTTTGGGAAGTTCAATTAGGAATACCGCATCCAGCAGGTTTA
AAAAAGAAAAAATCAGTAACAGTACTAGATGTAGGAGATGCATATTTTTC
AGTTCCTTTAGATGAGAGCTTTAGAAAGTATACTGCATTCACCATACCCA
GCATGAACAATGAGACACCAGGAATCAGATATCAGTACAATGTGCTGCCA
CAGGGATGGAAAGGATCACCGGCAATATTCCAGAGTAGCATGACAAAAAT
CTTAGAGCCCTTTAGAATAAAAAATCCAGAAATGGTTATTTACCAATACA
TGGATGACTTGTATGTAGGATCTGATTTAGAAATAGGGCAGCACAGAACA
AAAATAGAGGAGCTAAGAGCTCATCTATTGAGCTGGGGATTTACTACACC
AGACAAAAAGCATCAGAAGGAACCTCCATTCCTTTGGATGGGGTATGAAC
TCCATCCTGACAGATGGACAGTCCAGCCTATAGAACTGCCAGAAAAAGAC
AGCTGGACTGTCAATGATATACAGAAATTAGTGGGAAAACTAAATTGGGC
AAGTCAAATTTATGCAGGGATTAAGGTAAAGCAACTGTGTAAGCTCCTCA
GGGGAACTAAAGCGCTAACAGACATAGTACCACTAACTGAAGAAGCAGAA
TTAGAGTTGGCAGAGAACAGGGAGATTCTAAAAACCCCTGTGCATGGAGT
ATATTATGACCCATCAAAAGACTTAGTAGCAGAAGTACAAAAACAAGGGC
AGGACCAATGGACATATCAAGTTTATCAAGAGCCATTTAAAAATCTAAAA
ACAGGAAAATATGCCAGAAAAAGGTCTGCTCACACCAATGATGTAAGACA
ATTAACAGAAGTGGTGCAAAAAATAGCCACAGAAAGCATAGTAATATGGG
GAAAGACCCCTAAATTTAGACTACCCATACAAAGAGAAACATGGGAAACA
TGGTGGATGGAGTATTGGCAGGCTACCTGGATTCCTGAATGGGAGTTTGT
TAACACCCCTCCTCTAGTAAAATTATGGTACCAATTAGAAAAAGACCCCA
TAGTAGGAGCAGAGACTTTC
>01_AE.TH.98.98THMZ80
CCAATTAGTCCTATTGACACTGTACCAGTAACATTAAAGCCAGGAATGGA
TGGACCAAAGGTTAAACAGTGGCCATTGACAGAAGAAAAAATAAAAGCAT
TAACAGAAATTTGTAAAGAGATGGAAGAGGAAGGAAAAATCTCAAAAATT
GGGCCTGAAAATCCATACAATACTCCAGTATTTGCTATAAAGAAAAAGGA
CAGCACCAAATGGAGGAAATTAGTAGATTTCAGAGAGCTCAATAAAAGAA
CTCAGGACTTTTGGGAAGTTCAATTAGGAATACCGCATCCAGCAGGTTTA
AAAAAGAAAAAATCAGTGACAGTACTAGATGTGGGAGATGCATATTTTTC
AGTTCCTTTAGATGAAAGCTTTAGAAAGTATACTGCATTCACCATACCTA
GTATAAACAATGAGACACCAGGAATTAGATATCAGTACAATGTGCTGCCA
CAGGGATGGAAAGGATCACCGGCAATATTCCAGAGTAGCATGACAAAAAT
CTTAGAGCCCTTTAGAATAAAAAATCCAGAAATGGTTATCTATCAATACA
TGGATGACTTATATGTAGGATCTGATTTAGAAATAGGGCAGCACAGAACA
AAAATAGAGGAGCTAAGAGCTCATCTATTGAGCTGGGGATTTACTACACC
AGACAAAAAGCATCAGAAGGAACCTCCATTCCTTTGGATGGGATATGAAC
TCCATCCTGACAGATGGACAGTCCAGCCTATAGAACTGCCAGAAAAAGAC
AGCTGGACTGTCAATGATATACAGAAATTAGTGGGAAAACTAAATTGGGC
AAGTCAAATTTATGCAGGGATTAAGATAAAGCAACTGTGTAAACTCCTCA
GGGGAACTAAAGCACTAACAGACATAGTACCACTGACTGAAGAAGCAGAA
TTAGAATTGGCAGAGAACAGGGAGATTCTAAAAACCCCTGTGCATGGAGT
ATATTATGACCCATCAAAAGACTTAGTAGCAGAAGTACAGAAACAAGGGC
AAGACCAATGGACATATCAAATTTATCAAGAGCAATTTAAAAATCTAAAA
ACAGGAAAATATGCAAGAAAAAGGTCTGCTCACACTAATGATGTAAGACA
GTTAACAGAAGTGGTGCAAAAAATAGCCACAGAAAGCATAGTAATATGGG
GAAAGACCCCTAAATTTAGACTACCCATACAAAGAGAAACATGGGAAACA
TGGTGGATGGAGTATTGGCAGGCTACCTGGATTCCTGAATGGGAGTTTGT
CAATACCCCTCCTCTAGTAAAATTATGGTACCAATTAGAAAAAGACCCCA
TAGTAGGAGCAGAGACTTTC
>01_AE.TH.98.98THMZ86
CCAATTAGTCCTATTGACACTGTACCAGTAACATTAAAGCCAGGAATGGA
TGGACCAAAGGTTAAACAGTGGCCATTGACAGAAGAAAAAATAAAAGCAT
TAACAGAAATTTGTAAAGAGATGGAAGAGGAAGGAAAAATCTCAAAAATT
GGGCCTGAAAATCCATACAATACTCCAGTATTTGCTATAAAGAAAAAGGA
CAGCACCAAATGGAGAAAATTAGTAGATTTTAGAGAGCTCAATAAAAGAA
CTCAGGACTTTTGGGAAGTTCAGTTAGGAATACCGCATCCAGCAGGTTTA
AAAAAGAAAAAATCAGTAACAGTACTAGATGTGGGAGATGCATATTTTTC
AGTTCCTTTAGATGAAAGCTTTAGAAAGTATACTGCATTCACCATACCTA
GTATAAACAATGAGACACCAGGAGTCAGATATCAGTACAATGTGCTGCCA
CAGGGATGGAAAGGATCACCGGCAATATTCCAGAGTAGCATGACAAAAAT
CTTAGAGCCCTTTAGAATAAAAAATCCAGAAATGGTTATCTATCAATATA
TGGATGACTTGTATGTAGGATCTGATTTAGAAATAGGGCAGCACAGAGCA
AAAATAGAGGAGCTAAGAGCTCATCTATTGAGCTGGGGATTTACTACACC
AGACAAAAAGCATCAGAAGGAACCTCCGTTCCTTTGGATGGGATATGAAC
TCCATCCTGACAGATGGACAGTCCAGCCTATAGAACTGCCAGAAAGAGAC
AGCTGGACTGTCAATGATATACAGAAATTAGTGGGAAAACTAAATTGGGC
AAGTCAAATTTATGCAGGGATTAAGGTAAAGCAACTGTGTAAACTCCTAA
GGGGAGCTAAAGCACTAACAGACATAGTACCACTGACTGAAGAAGCAGAA
TTAGAGTTGGCAGAGAACAGGGAGATTCTAAAAACCCCTGTGCATGGAGT
ATATTATGACCCATCAAAAGACTTAGTAGCAGAAGTACAGAAACAAGGGC
AGGACCAATGGACATATCAAATTTATCAAGAGCCATTTAAAAATCTAAAA
ACAGGAAAATATGCCAGAAAAAGGTCTGCTCACACTAATGATGTAAGACA
ATTAACAGAAGTGGTGCAAAAAATAGCTACAGAAAGCATAGTAATATGGG
GAAAGACCCCTAAATTTAGACTACCCATACAAAGAGAAACATGGGAAACA
TGGTGGACGGAGTACTGGCAGGCTACCTGGATTCCTGAATGGGAGTTTGT
TAATACCCCTCCCCTAGTAAAATTATGGTACCAATTAGAAAAAGACCCCA
TAGTAGGAGCAGAGACTTTC
>01_AE.TH.98.98THZ11
CCAATTAGTCCTATTGATACTGTACCAGTACCATTAAAACCAGGAATGGA
TGGGCCAAAGGTTAACCAGTGGCCATTGACAGAAGAAAAAATAAAAGCAT
TAACAGAAATTTGTAAAGAGATGGAAGAGGAAGGAAAAATCTCAAAAATT
GGGCCTGAAAATCCATACAATACTCCAGTATTTGCTATAAAGAAAAAGGA
CAGCACCAAATGGAGGAAATTAGTAGATTTCAGAGAGCTCAATAAAAGAA
CTCAGGACTTTTGGGAAGTTCAATTAGGAATACCGCATCCAGCAGGTTTA
AAAAAGAAAAAATCAGTAACAGTACTAGATGTGGGAGATGCATATTTTTC
AGTTCCCTTAGATGAAAGCTTTAGAAAGTATACTGCATTCACCATACCTA
GTATAAACAATGAGACACCAGGAATCAGATATCAGTACAATGTGCTGCCA
CAGGGATGGAAAGGATCACCGGCAATATTCCAGAGTAGCATGACAAAAAT
CTTAGAGCCCTTTAGAATAAAAAATCCAGAAATGGTTATCTATCAATACA
TGGATGACTTGTATGTAGGATCTGATTTAGAAATAGGGCAGCACAGAGCA
AAAGTAGAGGAGCTAAGAGCTCATCTATTGAGCTGGGGATTTACTACACC
AGACAAAAAGCATCAGAAAGAACCTCCATTCCTTTGGATGGGATATGAAC
TCCATCCTGACAAATGGACAGTCCAGCCTATAGAACTGCCAGAAAAAGAC
AGCTGGACTGTCAATGATATACAGAAATTAGTGGGAAAACTAAATTGGGC
AAGTCAAATTTATCCAGGGATTAAGATAAAGCAACTGTGTAAACTCCTAA
GGGGAGCTAAAGCATTAACAGACATAATATCACTGACTGAAGAAGCAGAA
TTAGAATTGGCAGAGAACAGGGAGATTCTAAAAACCCCTGTGCATGGAGT
ATATTATGACCCATCAAAAGACTTAGTAGCAGAAGTACCGAACCAAGGGC
AGGACCCATGGACTTATCAAATTTATCAAGAGCCATTTAAAAATCTAAAA
ACAGGAAAATATGCCAGAAAAAGGTCTGCTCACACTAATGATGTAAGACA
ATTAACAGAAGTGGTGCAAAAGATAGCCACAGAAAGCATAGTAATATGGG
GAAAGACCCCTAAATTTAGACTACCCATACAAAGAGAAACATGGGAAACA
TGGTGGATGGAGTATTGGCAGGCTACCTGGATTCCTGAATGGGAGTTTGT
TAATACCCCTCCACTAGTAAAATTATGGTACCAATTAGAAAAAGACCCCA
TAGTAGGAGCAGAGACTTTC
>01_AE.TH.98.98THZ13
CCAATTAGTCCTATTGATGGCGTGCCTGTGGCATTGAAGCCAGGAATGGA
TGGACCAAAGGTTGAACAGTGGCCATTTGCAGAAGAAAAAATAAAAGCAT
TAACAGAAATTTGTAAAGAGATGGAAGAGGAAGGAAAAATCTCAAAAATT
GGGCCTGAGAATCCATGCAATACTCCAGTATTTGCTATAAAGAAAAAGGA
TGGCACCAAATGGAGAAAATTAGTAGATTTCAGAGAGCTTAATAAAAGAA
CTCAGGACTTTTGGGAAGTTCAATTAGGAATACCGCATCCAGCAGGTTTA
AAAAAGAAAAAATCAGTAACAGTATTAGATGTGGGAGATGCATATTTTTC
AGTTCCTTTAGATGAAAGCTTTAGAAAGTATACTGCATTCACCATACCTA
GTACAAACAATGAGACACCAGGAATTAGATATCAGTACAATGTGCTACCA
CAGGGATGGAAAGGATCACCAGCAATATTCCAGAGTAGCATGACAAAAAT
CTTAGAGCCCTTTAGAATAAAAAATCCAGAAATGGTTATCTATCAATACA
TGGATGACTTGTATGTAGGATCTGATTTAGAAATAGGGCAGCACAGAATA
AAAATAGAGGAGCTAAGAGCTCATCTATTGAGCTGGGGATTTACTACACC
AGACAAAAAGCATCAGAAGGAACCTCCATTCCTTTGGATGGGATATGAAC
TCCATCCTGACAGATGGACAGTCCAGCCTATAGAACTGCCAGAAAAAGAC
AGCTGGACTGTCAATGATATACAGAAATTAGTGGGAAAACTAAATTGGGC
AAGTCAAATTTATGCAGGGATTAAGGTAAAGCAACTGTGTAAACTCCTCA
GGGGAGCTAAAGCACTAACAGACATAGTACCACTGACTGAAGAAGCAGAA
TTAGAGTTGGCAGAGAACAAGGAGATTCTAAAGGCCCCTGTGCATGGAGT
ATATTATGACCCATCAAAAGACTTAGTAGCAGAAGTACAGAAACAAGGGC
AGGACCAATGGACATATCAAATTTATCAAGAGCCATTTAAAAATCTAAAA
ACAGGAAAATATGCCAGAAAAAGGTCTGCTCACACCAATGATGTAAGACA
ATTAACAGAAGTGGTACAAAAAATAGCCACAGAAAGCATAGTAATATGGG
GAAAGACCCCTAAATTTAGACTACCCATACAAAGAGAAACATGGGAAACA
TGGTGGACGGAGTATTGGCAGGCTACCTGGATTCCTGAATGGGAGTTTGT
TAATACCCCTCCTCTAGTAAAATTATGGTACCAATTAGAAAAAGACCCCA
TAGTAGGAGCAGAAACTTTC
>01_AE.TH.98.98THZ24
CCCATTAGTCCTATTGACACTGTACCAGTAACATTAAAGCCAGGAATGGA
TGGACCAAAGGTTAAACAGTGGCCATTGACAGAAGAAAAAATAAAAGCAT
TAACAGAAATTTGTAAAGAGATGGAAGAGGAAGGAAAAATTTCAAAAATT
GGGCCTGAAAATCCATACAATACTCCAGTATTTGCTATAAAGAAAAAGGA
CAGCACCAAATGGAGGAAATTAGTAGATTTCAGAGAGCTCAATAAAAGAA
CTCAGGACTTTTGTGAAGTTCAATTGGGAATACCGCATCCAGCAGGTTTA
AAAAAGAAAAAATCAGTAACAGTACTAGATGTGGGAGATGCATATTTTTC
AGTTCCTTTAGATGAAAGCTTTAGAAAATATACTGCATTCACCATACCTA
GTATAAACAATGAGACACCAGGAATCAGATATCAGTACAATGTGCTGCCA
CAGGGATGGAAAGGATCACCAGCAATATTCCAGAGTAGCATGACGAAAAT
CTTAGAACCCTTTAGAATAAAAAATCCAGAAATAGTTATCTATCAATACA
TGGATGATTTGTATGTAGGATCTGACTTAGAAATAGGGCAGCACAGAATA
AAAATAGAGGAGCTAAGAGCTCATCTATTGAGCTGGGGATTTACTACACC
AGACAAAAAGCATCAGAAGGAACCTCCATTCCTTTGGATGGGATATGAAC
TCCATCCTGACAGATGGACAGTCCAGCCTATAGAACTGCCAGAAAAAGAC
AGCTGGACTGTCAATGATATACAGAAATTAGTGGGAAAACTAAATTGGGC
AAGTCAAATCTATGCAGGGATTAAGGTAAGGCAACTGTGTAAACTCCTCA
GGGGAGCTAAAGCACTAACAGACATAGTACCACTGACTGAAGAAGCAGAA
TTAGAATTGGCAGAGAACAGAGAGATTCTAAAAACCCCTGTGCATGGAGT
ATATTATGACCCATCAAAAGACTTAGTAGCAGAAGTACAGAAACAAGGGC
AGGACCAATGGACATATCAAATTTATCAAGAGCCATTTAAAAATCTAAAA
ACAGGAAAATATGCCAGAAAAAGGTCTGCTCACACTAATGATGTAAGACA
ATTAACAGAAGTGGTGCAAAAAATAGCCACAGAAAGCATAGTAATATGGG
GAAAGACCCCTAAATTCAGACTACCCATACAAAGAGAAACATGGGAAACA
TGGTGGATGGAGTATTGGCAGGCTACCTGGATTCCTGAATGGGAGTTTGT
TAATACCCCTCCTCTAGTAAAATTATGGTACCAATTAGAAAAAGACCCCA
TATTAGGAGCAGAGACTTTC
>01_AE.TH.98.98THZ27
CCAATTAGTCCTATTGACACTGTACCAGTAACATTAAAGCCAGGAATGGA
TGGACCAAAGGTTAAACAGTGGCCATTGACAGAAGAAAAAATAAAAGCAT
TAACAGAAATTTGTAAAGAGATGGAAGAGGAAGGAAAAATTTCAAAGATT
GGGCCTGAAAATCCATACAACACTCCAGTATTTGCTATAAAGAAAAAGGA
CAGCACCAAATGGAGGAAATTAGTAGATTTCAGAGAGCTCAATAAAAGAA
CTCAGGACTTTTGGGAAGTTCAATTAGGAATACCGCATCCAGCAGGTTTA
AAAAAGAAAAAATCAGTAACAGTACTAGATGTGGGAGATGCATATTTTTC
AGTTCCTTTACATGAAAACTTTAGAAAGTACACTGCATTCACCATACCTA
GTCTAAACAATGAGACACCAGGAGTCAGATATCAGTACAATGTGCTGCCA
CAGGGATGGAAAGGATCACCGGCAATATTCCAGAGTAGCATGACAAAAAT
CTTAGAGCCCTTTAAAATAAAAAATCCAGAAATGGTTATCTATCAATACA
TGGATGACCTGTATGTAGGATCTGATTTAGAAATAGGGCAGCACAGAACA
AAAATAGAAGAGCTAAGAGCTCATCTATTGAGCTGGGGATTTACTACACC
AGACAAAAAGCATCAGAAGGAACCTCCATTCCTTTGGATGGGATATGAAC
TCCATCCTGACAAATGGACAGTCCAGCCTATAGAACTGCCAGAAAAAGAC
AGCTGGACTGTCAATGATATACAGAAGCTAGTGGGAAAACTAAATTGGGC
AAGTCAAATTTATGCAGGAATTAAGGTAAAGCAACTGTGTAAACTCCTCA
GGGGAGCTAAAGCACTAACAGATATAGTACCACTGACTGAAGAAGCAGAA
TTAGAGTTGGCAGAGAACAGAGAGATTCTAAAAACCCCTGTGCATGGAGT
ATATTATGATCCATCAAAAGACTTAGTAGCAGAAGTACAGAAACAAGGGC
AGGACCAATGGACATATCAAATTTATCAAGAGCCATTTAAAAATCTAAAA
ACAGGGAAATATGCCAGAAAAAGGTCTGCTCACACTAATGATGTAAGACA
ATTAACAGAAGTGGTGCAAAAAATAGCCACAGAAAGCATAGTAATATGGG
GAAAGACCCCTAAATTTAGACTACCCATACAAAGAGAAACATGGGAAACA
TGGTGGATGGAGTATTGGCAGGCTACCTGGATTCCCGAATGGGAGTTTGT
TAATACCCCTCCTCTAGTAAAATTATGGTACCAATTAGAAAAAGACCCCA
TAGTAGGAGCAGAGACTTTC
>01_AE.TH.98.98THZ44
CCAATTAGTCCTATTGACACTGTACCAGTAAAATTAAAGCCAGGAATGGA
TGGACCAAAGGTTAACCAGTGGCCATTGACAGAAGAAAAAATAAAAGCAT
TAACAGAAATTTGTAAAGAGATGGAAGAGGAGGGAAAAATCTCAAAAATT
GGGCCTGAAAATCCATACAATACTCCAGTATTTGCTATAAAGAAAAAGGA
CAGCACCAAATGGAGGAAATTAGTGGATTTCAGAGAGCTCAATAAAAGAA
CTCAGGATTTTTGGGAAGTTCAATTAGGAATACCACATCCAGCAGGGTTA
AAAAAGAAAAAATCAGTAACAGTACTAGATGTGGGAGATGCATATTTTTC
AGTTCCTTTAGATGAGAGCTTTAGAAAGTATACTGCATTCACCATACCTA
GTATAAACAATGAGACACCAGGAATCAGATATCAGTACAATGTACTGCCA
CAGGGATGGAAAGGATCACCGGCAATATTCCAGTGTAGCATGACAAAAAT
CTTAGAGCCCTTTAGAATAAAAAATCCAGAAATGGTTATCTATCAATACA
TGGATGACTTGTATGTAGGATCTGATTTAGAAATAGGACAGCACAGAACA
AAAATAGAGGAGCTAAGAGCTCATCTATTGAGCTGGGGATTTACTACACC
AGACAAAAAGCATCAGAAGGAACCTCCATTCCTTTGGATGGGATATGAAC
TCCATCCTGACAGATGGACAGTCCAGCCTATAGCACTGCCAGAAAAAGAC
AGCTGGACTGTCAATGATATACAGAAATTAGTGGGAAAACTAAATTGGGC
AAGTCAAATTTATGCAGGGATTAAGGTAAAGCAACTGTGTAAACTCCTCA
GGGGAGCTAAAGCACTAACAGACATAGTACCACTGACTGAAGAAGCAGAA
TTAGAGTTAGCAGAGAACAGGGAGATACTAAAAACCCCTGTGCATGGAGT
ATATTATGACCCATCAAAAGACTTAGTAGCAGAAGTACAGAAACAAGGGC
AGGACCCATGGACATATCAAATTTATCAAGAGCCCTTTAAAAATCTAAAG
ACAGGAAAATATGCCAGAAAGAGGTCTGCTCACACTAATGATGTAAGACA
ATTAACAGAAGTGGTGCAAAAAATAGCCACAGAAAGCATAGTAATATGGG
GAAAGACCCCTAAATTTAGACTACCCATACAAAGAGAAACATGGGAAACA
TGGTGGATGGAGTATTGGCAGGCTACATGGATTCCTGAATGGGAGTTTGT
TAATACCCCTCCTCTAGTAAAATTATGGTACCAATTAGAAAAAGACCCCA
TAGCAGGAGCAGAGACTTTC
>01_AE.TH.98.98THZ48
CCAATTAGTCCTATTGACACTGTACCAGTGACATTAAAGCCAGGGATGGA
TGGACCAAAGGTTAAACAGTGGCCATTGACAGAAGAAAAAATAAAAGCAT
TAACAGAAATTTGTAAAGAGATGGAAGAGGAAGGAAAAATCTCAAAAATT
GGGCCTGAAAATCCATACAATACTCCAGTATTTGCTATAAAGAAAAAGGA
CAGCACTAAATGGAGGAAATTAGTAGATTTCAGAGAGCTCAATAAAAGAA
CTCAAGACTTTTGGGAAGTTCAATTAGGAATACCGCATCCAGCAGGTTTA
AAAAAGAAAAAATCAGTAACAGTACTAGATGTGGGAGATGCATATTTTTC
AGTTCCTTTAGATAAAAGCTTTAGGAAGTATACTGCATTCACCATACCTA
GTATAAATAATGAGACACCAGGAATCAGATATCAGTACAATGTGCTGCCA
CAGGGATGGAAAGGATCACCGGCAATATTCCAGAGTAGCATGACAAAAAT
CTTAGAGCCCTTTAGAATGAAAAATCCAGAAATGATTATCTATCAATACA
TGGATGACTTGTATGTAGGATCTGATTTAGAAATAGAGCAGCACAGAGCA
AAAATAGAGAAGCTAAGAGCTCATCTATTGAGCTGGGGATTTACTACACC
AGACAAAAAGCATCAGAAGGAACCTCCATTCCTTTGGATGGGATATGAAC
TCCATCCTGACAGATGGACAGTCCAGCCTATAGAACTGCCAGAAAAAGAC
AGCTGGACTGTCAATGATATACAGAAATTAGTGGGAAAACTAAATTGGGC
AAGTCAAATTTATGCAGGGATTAAGGTAAAACAACTGTGTAAACTCCTCA
GGGGAGCTAAAGCACTAACAGACATAGTACCACTGACTGAAGAAGCAGAA
TTAGAGTTGGCAGAGAACAGAGAGATTCTAAAAACCCCTGTGCATGGAGT
ATATTATGACCCATCAAAAGACTTAGTAGCAGAAGTACAGAAACAAGGGC
AGGACCAATGGACATATCAAATTTATCAAGAGCCATTTAAAAATCTAAAA
ACAGGAAAATATGCCAGAAAAAGGTCTGCTCACACTAATGATGTAAGACA
ATTAACAGAAGTGGTGCAAAAAATAGCCACAGAAAGCATAGTGATATGGG
GAAAGACCCCTAAATTTAGACTACCCATACAAAGAGAAATATGGGAGACA
TGGTGGATGGAGTATTGGCAGGCTACCTGGCTTCCTGAATGGGAGTTTGT
TAATACCCCTCCTCTAGTAAAATTATGGTACCAATTAGAAAAAGACCCCA
TAGTAGGAGCAGAGACTTTC
>01_AE.TH.98.98THZ51
CCCATTAGTCCTATCGCCCCTGTCCCAGTACCATTAAAGCCAGGAATGGA
TGGACCAAAGGTTAACCAGTGGCCATTGACAGAAGAAAAAATAAAAGCAT
TAACAGAAATCTGCAAGGAGATGGAAGAGGAAGGAAAAATCTCAAAAATT
GGGCCTGAAAATCCATACAATACTCCAGTATTTGCTATAAAGAAAAAGGA
CAGCACCAAATGGAGGAAATTAGTAGACTTCAGAGAGCTCAATAAAAGAA
CTCAGGATTTCTGGGAAGTTCAATTAGGAATACCGCATCCATCAGGTCTA
AAAAAGAAAAAATCAGTAACAGTACTAGATGTGGGAGATGCATATTTTTC
AGTTCCTTTAGATGAAAGCTTTAGAAAGTATACTGCATTTACCATACCTA
GTACAAACAATGAGACACCAGGAATCAGATATCAGTACAATGTGCTGCCA
CAGGGATGGAAAGGATCACCGGCAATATTCCAGAGTAGCATGACAAAAAT
CTTAGAGCCCTTTAGAATAAAAAATCCAGAAATGGTTATCTATCAATACA
TGGATGACTTGTATGTAGGATCTGATTTAGAAATAGGGCAGCACAGAACA
AAAATAGAGGAGCTAAGAGCTCATCTATTGAGCTGGGGATTTACTACACC
AGACAAAAAGCATCAAAAGGAACCTCCATTCCTTTGGATGGGATATGAAC
TCCATCCTGACAGATGGACAGTCCAGCCTATAGAACTGCCAGAAAAAGAC
AGCTGGACTGTCAATGACATACAGAAATTAGTGGGAAAACTAAATTGGGC
AAGTCAAATTTATCCAGGGATTAGGATAAAGCAACTGTGTAAACTCCTCA
GGGGAGCTAAAGCACTAACAGACATAGTACCACTGACTGAAGAAGCAGAA
TTAGAGTTGGCAGAGAACAGGGAGATTCTAAAAACCCCTGTGCATGGAGT
ATATTATGACCCATCAAAAGACTTAGTAGCAGAAGTACAGAACCAAGGGC
AGGACCCATGGACTTATCAAATTTATCAAGAGCCATTTAAAAATCTAAAA
ACAGGAAAATATGCCAGAAAAAGATCTGCTCACACTAATGATGTAAGACA
ATTAACAGAAGTGGTGCAAAAAATAGCCACAGAAAGCATAGTAATATGGG
GAAAAATCCCTAAATTTAAACTACCCATACAAAAAGAAACATGGGAAACT
TGGTGGATGGTGTATTGGCAGGCTACCTGGCTACCTGAATGGGAGTTTGT
TAATACCCCTCCTCTAGTAAAATTATGGTACCAATTGGAAAAAGACCCCA
TAGTAGGAGCAGAGACTTTC
