# Supplementary material for: Optimal Probe Length Varies for Targets with High Sequence Variation: Implications for Probe Library Design for Resequencing Highly Variable Genes
Source: PLoS One. 2008 Jun 18;3(6):e2500. doi: 10.1371/journal.pone.0002500 (PMC2430613; doi:10.1371/journal.pone.0002500)
Supplement: Text S2 — Example probe library generated by this analysis. This additional file Probes.fa.tar contains an example of a probe library set, for the gene np5 at read length 17, generated in this analysis. The files are labeled in a format to indicate the stringency of filtering (GC content followed by Δω). These are also available from the author and on the 4g.soton.ac.uk website. (0.17 MB TAR) [file pone.0002500.s002.tar]

Archive with 6 entries (5 files):
- supp_data
- supp_data/filter_80_0.txt
- supp_data/filter_80_1.txt
- supp_data/No_filter.txt
- supp_data/filter_80_0_5.txt
- supp_data/filter_80_0_2.text
