# Supplementary material for: Optimal Probe Length Varies for Targets with High Sequence Variation: Implications for Probe Library Design for Resequencing Highly Variable Genes
Source: PLoS One. 2008 Jun 18;3(6):e2500. doi: 10.1371/journal.pone.0002500 (PMC2430613; doi:10.1371/journal.pone.0002500)
Supplement: Text S2 — Example probe library generated by this analysis. This additional file Probes.fa.tar contains an example of a probe library set, for the gene np5 at read length 17, generated in this analysis. The files are labeled in a format to indicate the stringency of filtering (GC content followed by Δω). These are also available from the author and on the 4g.soton.ac.uk website. (0.17 MB TAR) [file pone.0002500.s002.tar › supp_data/filter_80_0.txt]

>Aprobe611
AAAGGGTCTATTCCCAC
>Aprobe862
AAATCTTGCCTACCTGC
>Aprobe508
AAATGCAGCAGAATGGC
>Aprobe784
AACCCAGGAAATGCTGA
>Aprobe596
AAGGAATCGGGACAATG
>Aprobe1339
AATACGGAGGGAAGAAC
>Aprobe600
AATCGGGACAATGGTGA
>Aprobe509
AATGCAGCAGAATGGCA
>Aprobe626
ACCAAGGAATATCCCTC
>Aprobe871
ACTTCTTGTTTTCCGCC
>Aprobe628
AGAATGATCAAACGGGG
>Aprobe924
AGAGGGATATTCCTTGG
>Aprobe424
AGCAATTTGTACTCCCC
>Aprobe985
AGCCTAATCAGACCGAA
>Aprobe318
AGGCCCTCTGTTGATTA
>Aprobe361
AGGGAACTCGTCCTTTA
>Aprobe926
AGGGATATTCCTTGGTG
>Aprobe1126
AGGGGAGTACAAATTGC
>Aprobe591
AGTCAAAGGAATCGGGA
>Aprobe193
AGTGATTATGAAGGGCG
>Aprobe1453
AGTTGCATTCTGGCGAT
>Aprobe1189
ATAAAGGACGAGTTCCC
>Aprobe1492
ATAAGACCGTTTGGTGC
>Aprobe950
ATCACCATTGTCCCGAT
>Aprobe1468
ATCCCCATCAGTTTCCA
>Aprobe98
ATCGCCAGAATGCAACT
>Aprobe601
ATCGGGACAATGGTGAT
>Aprobe1468
ATCGTGCCCTCTTTTGA
>Aprobe510
ATGCAGCAGAATGGCAT
>Aprobe1041
ATGCCATTCTGCTGCAT
>Aprobe82
ATGGAAACTGATGGGGA
>Aprobe1387
ATGGAAGGTGCAAAACC
>Aprobe1046
ATTCCGGTTCGAACAAG
>Aprobe1034
ATTCTGGGATCCATTCC
>Aprobe39
CAAAATCATGGCGTCTC
>Aprobe594
CAAAGGAATCGGGACAA
>Aprobe861
CAAATCTTGCCTACCTG
>Aprobe507
CAAATGCAGCAGAATGG
>Aprobe859
CACAAATCTTGCCTACC
>Aprobe60
CACCAAACGGTCTTATG
>Aprobe625
CACCAAGGAATATCCCT
>Aprobe870
CACTTCTTGTTTTCCGC
>Aprobe627
CAGAATGATCAAACGGG
>Aprobe690
CAGGTAGGCAAGATTTG
>Aprobe192
CAGTGATTATGAAGGGC
>Aprobe1188
CATAAAGGACGAGTTCC
>Aprobe1491
CATAAGACCGTTTGGTG
>Aprobe1419
CATCAATCATCTTCCCG
>Aprobe1045
CATTCCGGTTCGAACAA
>Aprobe1033
CATTCTGGGATCCATTC
>Aprobe955
CATTGTCCCGATTCCTT
>Aprobe627
CCAAGGAATATCCCTCT
>Aprobe1418
CCATCAATCATCTTCCC
>Aprobe1044
CCATTCTGCTGCATTTG
>Aprobe923
CCCCGTTTGATCATTCT
>Aprobe924
CCCGTTTGATCATTCTG
>Aprobe638
CCCTCTTTTTCGAAGTC
>Aprobe896
CCTCTCCAGAAATTTCG
>Aprobe639
CCTCTTTTTCGAAGTCG
>Aprobe655
CGAAATTTCTGGAGAGG
>Aprobe912
CGACTTCGAAAAAGAGG
>Aprobe1358
CGCCCTTCATAATCACT
>Aprobe682
CGGAAAACAAGAAGTGC
>Aprobe132
CGGGAAGATGATTGATG
>Aprobe208
CGGTTGATCCAAAACAG
>Aprobe1470
CGTGCCCTCTTTTGAAA
>Aprobe618
CTATTCCCACCAAGGAA
>Aprobe1343
CTGTTTTGGATCAACCG
>Aprobe505
CTTGTTCGAACCGGAAT
>Aprobe610
GAAAGGGTCTATTCCCA
>Aprobe1337
GAAATACGGAGGGAAGA
>Aprobe518
GAATGGATCCCAGAATG
>Aprobe913
GACTTCGAAAAAGAGGG
>Aprobe1512
GAGACGCCATGATTTTG
>Aprobe925
GAGGGATATTCCTTGGT
>Aprobe929
GATATTCCTTGGTGGGA
>Aprobe1386
GATGGAAGGTGCAAAAC
>Aprobe425
GCAATTTGTACTCCCCT
>Aprobe59
GCACCAAACGGTCTTAT
>Aprobe869
GCACTTCTTGTTTTCCG
>Aprobe689
GCAGGTAGGCAAGATTT
>Aprobe1043
GCCATTCTGCTGCATTT
>Aprobe1359
GCCCTTCATAATCACTG
>Aprobe681
GCGGAAAACAAGAAGTG
>Aprobe207
GCGGTTGATCCAAAACA
>Aprobe1342
GCTGTTTTGGATCAACC
>Aprobe363
GGAACTCGTCCTTTATG
>Aprobe517
GGAATGGATCCCAGAAT
>Aprobe680
GGCGGAAAACAAGAAGT
>Aprobe362
GGGAACTCGTCCTTTAT
>Aprobe133
GGGAAGATGATTGATGG
>Aprobe942
GGGAATAGACCCTTTCA
>Aprobe266
GGGAGGTTTCTTTGTAC
>Aprobe643
GGGATCAACGATCGAAA
>Aprobe300
GGGGAAAGATCCTAAGA
>Aprobe1127
GGGGAGTACAAATTGCT
>Aprobe907
GGGTACGACTTCGAAAA
>Aprobe692
GGTAGGCAAGATTTGTG
>Aprobe209
GGTTGATCCAAAACAGC
>Aprobe164
GGTTTTGCACCTTCCAT
>Aprobe1285
GTACAAAGAAACCTCCC
>Aprobe940
GTGGGAATAGACCCTTT
>Aprobe212
GTTCTTCCCTCCGTATT
>Aprobe165
GTTTTGCACCTTCCATC
>Aprobe1190
TAAAGGACGAGTTCCCT
>Aprobe1233
TAATCAACAGAGGGCCT
>Aprobe83
TCAAAAGAGGGCACGAT
>Aprobe593
TCAAAGGAATCGGGACA
>Aprobe951
TCACCATTGTCCCGATT
>Aprobe767
TCAGCATTTCCTGGGTT
>Aprobe622
TCCCACCAAGGAATATC
>Aprobe1469
TCCCCATCAGTTTCCAT
>Aprobe960
TCCCGATTCCTTTGACT
>Aprobe934
TCCTTGGTGGGAATAGA
>Aprobe1469
TCGTGCCCTCTTTTGAA
>Aprobe617
TCTATTCCCACCAAGGA
>Aprobe1251
TCTTAGGATCTTTCCCC
>Aprobe214
TCTTCCCTCCGTATTTC
>Aprobe504
TCTTGTTCGAACCGGAA
>Aprobe609
TGAAAGGGTCTATTCCC
>Aprobe1042
TGCCATTCTGCTGCATT
>Aprobe83
TGGAAACTGATGGGGAT
>Aprobe1388
TGGAAGGTGCAAAACCA
>Aprobe941
TGGGAATAGACCCTTTC
>Aprobe906
TGGGTACGACTTCGAAA
>Aprobe163
TGGTTTTGCACCTTCCA
>Aprobe958
TGTCCCGATTCCTTTGA
>Aprobe1344
TGTTTTGGATCAACCGC
>Aprobe82
TTCAAAAGAGGGCACGA
>Aprobe1047
TTCCGGTTCGAACAAGA
>Aprobe933
TTCCTTGGTGGGAATAG
>Aprobe566
TTCGGTCTGATTAGGCT
>Aprobe957
TTGTCCCGATTCCTTTG
>Aprobe506
TTGTTCGAACCGGAATG
>Aprobe81
TTTCAAAAGAGGGCACG
>Aprobe645
TTTCGAAGTCGTACCCA
>Aprobe908
TTTCGATCGTTGATCCC
>Aprobe644
TTTTCGAAGTCGTACCC
