# Supplementary material for: Optimal Probe Length Varies for Targets with High Sequence Variation: Implications for Probe Library Design for Resequencing Highly Variable Genes
Source: PLoS One. 2008 Jun 18;3(6):e2500. doi: 10.1371/journal.pone.0002500 (PMC2430613; doi:10.1371/journal.pone.0002500)
Supplement: Text S2 — Example probe library generated by this analysis. This additional file Probes.fa.tar contains an example of a probe library set, for the gene np5 at read length 17, generated in this analysis. The files are labeled in a format to indicate the stringency of filtering (GC content followed by Δω). These are also available from the author and on the 4g.soton.ac.uk website. (0.17 MB TAR) [file pone.0002500.s002.tar › supp_data/No_filter.txt]

>Aprobe1545
AAAAAATACCCTTGTTT
>Aprobe920
AAAAAGAGGGATATTCC
>Aprobe1546
AAAAATACCCTTGTTTC
>Aprobe746
AAAAATATGAGATCTTC
>Aprobe1307
AAAAATCAACTGTCATG
>Aprobe685
AAAACAAGAAGTGCTTA
>Aprobe968
AAAACAGCCAGGTGTAC
>Aprobe218
AAAACAGCTTGACAATA
>Aprobe1398
AAAACCAGAGGAAGTGT
>Aprobe285
AAAACGTAGGTTGCACA
>Aprobe131
AAAACTCCCCGCCCACG
>Aprobe337
AAAAGAATAGATGGAAG
>Aprobe921
AAAAGAGGGATATTCCT
>Aprobe85
AAAAGAGGGCACGATCG
>Aprobe1309
AAAAGCAGAGAGCACCA
>Aprobe4
AAAAGCAGGGTTAATAA
>Aprobe1547
AAAATACCCTTGTTTCT
>Aprobe747
AAAATATGAGATCTTCG
>Aprobe1308
AAAATCAACTGTCATGG
>Aprobe40
AAAATCATGGCGTCTCA
>Aprobe238
AAAATGGTGCTCTCTGC
>Aprobe729
AAAATTTCAAACAGCTG
>Aprobe686
AAACAAGAAGTGCTTAT
>Aprobe6
AAACAAGGGTATTTTTT
>Aprobe1227
AAACACTAATCAACAGA
>Aprobe969
AAACAGCCAGGTGTACA
>Aprobe737
AAACAGCTGCACAAAGA
>Aprobe219
AAACAGCTTGACAATAG
>Aprobe1399
AAACCAGAGGAAGTGTC
>Aprobe64
AAACGGTCTTATGAACA
>Aprobe286
AAACGTAGGTTGCACAC
>Aprobe187
AAACTCAGTGATTATGA
>Aprobe132
AAACTCCCCGCCCACGG
>Aprobe86
AAACTGATGGGGATCGC
>Aprobe1541
AAAGAAAAAATACCCTT
>Aprobe382
AAAGAAGAAATAAGGCG
>Aprobe338
AAAGAATAGATGGAAGA
>Aprobe149
AAAGACACTTCCTCTGG
>Aprobe749
AAAGAGCAATGGTGGAT
>Aprobe922
AAAGAGGGATATTCCTT
>Aprobe86
AAAGAGGGCACGATCGG
>Aprobe304
AAAGATCCTAAGAAAAC
>Aprobe1310
AAAGCAGAGAGCACCAT
>Aprobe5
AAAGCAGGGTTAATAAT
>Aprobe447
AAAGCTTCCCCCGCGGA
>Aprobe724
AAAGGAAAATTTCAAAC
>Aprobe595
AAAGGAATCGGGACAAT
>Aprobe1191
AAAGGACGAGTTCCCTC
>Aprobe611
AAAGGGTCTATTCCCAC
>Aprobe1096
AAAGTATCTCCGCGGGG
>Aprobe776
AAAGTCGGAACCCAGGA
>Aprobe59
AAATAAGATCCTTCATT
>Aprobe1548
AAATACCCTTGTTTCTA
>Aprobe1338
AAATACGGAGGGAAGAA
>Aprobe748
AAATATGAGATCTTCGA
>Aprobe1309
AAATCAACTGTCATGGC
>Aprobe1259
AAATCAGTGTGCAACCT
>Aprobe1373
AAATCATAAGAATGATG
>Aprobe41
AAATCATGGCGTCTCAA
>Aprobe500
AAATCTTCAAATGCAGC
>Aprobe862
AAATCTTGCCTACCTGC
>Aprobe1146
AAATGAGAACATGGATA
>Aprobe1484
AAATGAGTAATGAAGGA
>Aprobe508
AAATGCAGCAGAATGGC
>Aprobe239
AAATGGTGCTCTCTGCT
>Aprobe170
AAATGTGCACTGAACTT
>Aprobe1136
AAATTGCTTCAAATGAG
>Aprobe1094
AAATTGGAGTGCCAGAT
>Aprobe730
AAATTTCAAACAGCTGC
>Aprobe905
AAATTTCGATCGTTGAT
>Aprobe657
AAATTTCTGGAGAGGTG
>Aprobe687
AACAAGAAGTGCTTATG
>Aprobe1057
AACAAGAGCTCTTGTCC
>Aprobe7
AACAAGGGTATTTTTTC
>Aprobe491
AACAATCTTAAATCTTC
>Aprobe415
AACAATGGTGAGGATGC
>Aprobe287
AACACCCCAGCGCGGGG
>Aprobe1228
AACACTAATCAACAGAG
>Aprobe1238
AACAGAGGGCCTCCGCA
>Aprobe970
AACAGCCAGGTGTACAG
>Aprobe738
AACAGCTGCACAAAGAG
>Aprobe220
AACAGCTTGACAATAGA
>Aprobe483
AACATACCAGAGGACAA
>Aprobe1153
AACATGGATAATATGGG
>Aprobe1400
AACCAGAGGAAGTGTCT
>Aprobe1212
AACCAGGAGTGGAGGAA
>Aprobe784
AACCCAGGAAATGCTGA
>Aprobe1462
AACCCGATCGTGCCCTC
>Aprobe1355
AACCGCCCTTCATAATC
>Aprobe513
AACCGGAATGGATCCCA
>Aprobe1458
AACGAACCCGATCGTGC
>Aprobe1000
AACGAGAATCCAGCACA
>Aprobe649
AACGATCGAAATTTCTG
>Aprobe65
AACGGTCTTATGAACAG
>Aprobe287
AACGTAGGTTGCACACT
>Aprobe1122
AACTAGGGGAGTACAAA
>Aprobe444
AACTCACATGATGATCT
>Aprobe188
AACTCAGTGATTATGAA
>Aprobe133
AACTCCCCGCCCACGGA
>Aprobe365
AACTCGTCCTTTATGAT
>Aprobe712
AACTGACCCTCTCAATA
>Aprobe1184
AACTGAGAAGCGGGTAC
>Aprobe111
AACTGAGATTAGGTCAT
>Aprobe87
AACTGATGGGGATCGCC
>Aprobe1314
AACTGTCATGGCAGCAT
>Aprobe182
AACTTAAACTCAGTGAT
>Aprobe1542
AAGAAAAAATACCCTTG
>Aprobe56
AAGAAATAAGATCCTTC
>Aprobe284
AAGAACACCCCAGCGCG
>Aprobe1209
AAGAACCAGGAGTGGAG
>Aprobe383
AAGAAGAAATAAGGCGA
>Aprobe690
AAGAAGTGCTTATGAGA
>Aprobe339
AAGAATAGATGGAAGAT
>Aprobe1380
AAGAATGATGGAAGGTG
>Aprobe150
AAGACACTTCCTCTGGT
>Aprobe1494
AAGACCGTTTGGTGCCT
>Aprobe750
AAGAGCAATGGTGGATC
>Aprobe1060
AAGAGCTCTTGTCCTCT
>Aprobe498
AAGAGCTCTTGTTCGAA
>Aprobe923
AAGAGGGATATTCCTTG
>Aprobe87
AAGAGGGCACGATCGGG
>Aprobe1526
AAGAGTACGACAATTAA
>Aprobe385
AAGAGTACTTGATCCCA
>Aprobe1018
AAGAGTCAGCTGGTGTG
>Aprobe305
AAGATCCTAAGAAAACT
>Aprobe63
AAGATCCTTCATTACTC
>Aprobe806
AAGATCTCATATTTTTG
>Aprobe825
AAGATCTGCATTAATAT
>Aprobe136
AAGATGATTGATGGAAT
>Aprobe351
AAGATGGATGAGGGAAC
>Aprobe1068
AAGATTGTTAAGCTTCA
>Aprobe1061
AAGATTTAAGATTGTTA
>Aprobe699
AAGATTTGTGAGCAACT
>Aprobe423
AAGCAATTTGTACTCCC
>Aprobe867
AAGCACTTCTTGTTTTC
>Aprobe1311
AAGCAGAGAGCACCATT
>Aprobe6
AAGCAGGGTTAATAATC
>Aprobe410
AAGCCAACAATGGTGAG
>Aprobe1340
AAGCTGTTTTGGATCAA
>Aprobe485
AAGCTTAACAATCTTAA
>Aprobe1077
AAGCTTCATCAGAGGGA
>Aprobe448
AAGCTTCCCCCGCGGAG
>Aprobe725
AAGGAAAATTTCAAACA
>Aprobe267
AAGGAATAGATATCTGG
>Aprobe629
AAGGAATATCCCTCTTT
>Aprobe596
AAGGAATCGGGACAATG
>Aprobe1192
AAGGACGAGTTCCCTCA
>Aprobe1496
AAGGATCTTATTTCTTC
>Aprobe1453
AAGGCAACGAACCCGAT
>Aprobe56
AAGGCACCAAACGGTCT
>Aprobe203
AAGGGCGGTTGATCCAA
>Aprobe10
AAGGGTATTTTTTCTTT
>Aprobe1006
AAGGGTCGAGCCCTGCA
>Aprobe612
AAGGGTCTATTCCCACC
>Aprobe567
AAGGTCCGGAGCTGCAG
>Aprobe1391
AAGGTGCAAAACCAGAG
>Aprobe1173
AAGTACTCTTGAACTGA
>Aprobe1097
AAGTATCTCCGCGGGGG
>Aprobe777
AAGTCGGAACCCAGGAA
>Aprobe650
AAGTCGTACCCACTGGA
>Aprobe767
AAGTGAGAGAAAGTCGG
>Aprobe693
AAGTGCTTATGAGAGAA
>Aprobe1409
AAGTGTCTTTCCGTGGG
>Aprobe1381
AAGTTCAGTGCACATTT
>Aprobe60
AATAAGATCCTTCATTA
>Aprobe16
AATAATCACTCACTGAG
>Aprobe1549
AATACCCTTGTTTCTAC
>Aprobe1339
AATACGGAGGGAAGAAC
>Aprobe945
AATAGACCCTTTCAAAC
>Aprobe271
AATAGATATCTGGAAGA
>Aprobe342
AATAGATGGAAGATGGA
>Aprobe633
AATATCCCTCTTTTTCG
>Aprobe749
AATATGAGATCTTCGAT
>Aprobe1162
AATATGGGATCAAGTAC
>Aprobe725
AATATTAATGCAGATCT
>Aprobe837
AATATTGAGAGGGTCAG
>Aprobe1234
AATCAACAGAGGGCCTC
>Aprobe1310
AATCAACTGTCATGGCA
>Aprobe19
AATCACTCACTGAGTGA
>Aprobe1368
AATCACTGAGTTTAAGT
>Aprobe990
AATCAGACCGAACGAGA
>Aprobe1260
AATCAGTGTGCAACCTA
>Aprobe1374
AATCATAAGAATGATGG
>Aprobe1423
AATCATCTTCCCGACGG
>Aprobe42
AATCATGGCGTCTCAAG
>Aprobe1006
AATCCAGCACACAAGAG
>Aprobe1406
AATCGCCCAATTCCATC
>Aprobe600
AATCGGGACAATGGTGA
>Aprobe1447
AATCTCAGTTGCATTCT
>Aprobe494
AATCTTAAATCTTCAAA
>Aprobe501
AATCTTCAAATGCAGCA
>Aprobe863
AATCTTGCCTACCTGCC
>Aprobe1492
AATGAAGGATCTTATTT
>Aprobe1147
AATGAGAACATGGATAA
>Aprobe1485
AATGAGTAATGAAGGAT
>Aprobe1383
AATGATGGAAGGTGCAA
>Aprobe106
AATGCAACTGAGATTAG
>Aprobe731
AATGCAGATCTTGCCAA
>Aprobe509
AATGCAGCAGAATGGCA
>Aprobe236
AATGCTGCCATGACAGT
>Aprobe519
AATGGATCCCAGAATGT
>Aprobe676
AATGGGCGGAAAACAAG
>Aprobe418
AATGGTGAGGATGCGAC
>Aprobe609
AATGGTGATGGAGCTGA
>Aprobe240
AATGGTGCTCTCTGCTT
>Aprobe756
AATGGTGGATCAAGTGA
>Aprobe171
AATGTGCACTGAACTTA
>Aprobe531
AATGTGCTCTCTGATGC
>Aprobe847
AATGTTGCACATTCTCT
>Aprobe1537
AATTAAAGAAAAAATAC
>Aprobe1414
AATTCCATCAATCATCT
>Aprobe1137
AATTGCTTCAAATGAGA
>Aprobe1095
AATTGGAGTGCCAGATC
>Aprobe27
AATTGTCGTACTCTTCT
>Aprobe731
AATTTCAAACAGCTGCA
>Aprobe906
AATTTCGATCGTTGATC
>Aprobe658
AATTTCTGGAGAGGTGA
>Aprobe427
AATTTGTACTCCCCTAG
>Aprobe335
ACAAAAGAATAGATGGA
>Aprobe747
ACAAAGAGCAATGGTGG
>Aprobe860
ACAAATCTTGCCTACCT
>Aprobe1134
ACAAATTGCTTCAAATG
>Aprobe688
ACAAGAAGTGCTTATGA
>Aprobe1058
ACAAGAGCTCTTGTCCT
>Aprobe496
ACAAGAGCTCTTGTTCG
>Aprobe1016
ACAAGAGTCAGCTGGTG
>Aprobe8
ACAAGGGTATTTTTTCT
>Aprobe492
ACAATCTTAAATCTTCA
>Aprobe416
ACAATGGTGAGGATGCG
>Aprobe607
ACAATGGTGATGGAGCT
>Aprobe1535
ACAATTAAAGAAAAAAT
>Aprobe1014
ACACAAGAGTCAGCTGG
>Aprobe534
ACACCAGCTGACTCTTG
>Aprobe288
ACACCCCAGCGCGGGGA
>Aprobe585
ACACCTGGCTGTTTTGA
>Aprobe1229
ACACTAATCAACAGAGG
>Aprobe299
ACACTGATTTGGCCTGC
>Aprobe153
ACACTTCCTCTGGTTTT
>Aprobe1239
ACAGAGGGCCTCCGCAG
>Aprobe971
ACAGCCAGGTGTACAGC
>Aprobe983
ACAGCCTAATCAGACCG
>Aprobe739
ACAGCTGCACAAAGAGC
>Aprobe433
ACAGCTGGTCTAACTCA
>Aprobe221
ACAGCTTGACAATAGAG
>Aprobe248
ACAGTTGATTTTTCAAA
>Aprobe484
ACATACCAGAGGACAAG
>Aprobe35
ACATCAAAATCATGGCG
>Aprobe164
ACATCCAAATGTGCACT
>Aprobe1361
ACATGAGGGCAGAAATC
>Aprobe449
ACATGATGATCTGGCAC
>Aprobe1154
ACATGGATAATATGGGA
>Aprobe855
ACATTCTCTCATAAGCA
>Aprobe1032
ACATTCTGGGATCCATT
>Aprobe61
ACCAAACGGTCTTATGA
>Aprobe1093
ACCAAAGTATCTCCGCG
>Aprobe626
ACCAAGGAATATCCCTC
>Aprobe1401
ACCAGAGGAAGTGTCTT
>Aprobe488
ACCAGAGGACAAGAGCT
>Aprobe536
ACCAGCTGACTCTTGTG
>Aprobe1126
ACCAGCTGTCGCATCCT
>Aprobe1213
ACCAGGAGTGGAGGAAA
>Aprobe806
ACCATTGCTCTTTGTGC
>Aprobe953
ACCATTGTCCCGATTCC
>Aprobe1144
ACCATTGTTGGCTTGAC
>Aprobe657
ACCCACTGGATACTGCA
>Aprobe785
ACCCAGGAAATGCTGAG
>Aprobe290
ACCCCAGCGCGGGGAAA
>Aprobe1463
ACCCGATCGTGCCCTCT
>Aprobe369
ACCCGCTTCTCAGTTCA
>Aprobe717
ACCCTCTCAATATTAAT
>Aprobe996
ACCGAACGAGAATCCAG
>Aprobe1356
ACCGCCCTTCATAATCA
>Aprobe514
ACCGGAATGGATCCCAG
>Aprobe1497
ACCGTTTGGTGCCTTGA
>Aprobe1443
ACCTAATCTCAGTTGCA
>Aprobe895
ACCTCTCCAGAAATTTC
>Aprobe982
ACCTGCAGCTCCGGACC
>Aprobe891
ACCTGCAGTATCCAGTG
>Aprobe587
ACCTGGCTGTTTTGAAG
>Aprobe172
ACCTTCCATCATTCTTA
>Aprobe1459
ACGAACCCGATCGTGCC
>Aprobe1532
ACGACAATTAAAGAAAA
>Aprobe911
ACGACTTCGAAAAAGAG
>Aprobe1448
ACGAGAAGGCAACGAAC
>Aprobe1001
ACGAGAATCCAGCACAC
>Aprobe1196
ACGAGTTCCCTCATCCA
>Aprobe650
ACGATCGAAATTTCTGG
>Aprobe95
ACGATCGGGTTCGTTGC
>Aprobe1515
ACGCCATGATTTTGATG
>Aprobe145
ACGGAAAGACACTTCCT
>Aprobe1342
ACGGAGGGAAGAACCTC
>Aprobe1436
ACGGATGACCTAATCTC
>Aprobe288
ACGTAGGTTGCACACTG
>Aprobe1231
ACTAATCAACAGAGGGC
>Aprobe1123
ACTAGGGGAGTACAAAT
>Aprobe445
ACTCACATGATGATCTG
>Aprobe23
ACTCACTGAGTGACATC
>Aprobe1534
ACTCAGTGAGTGATTAT
>Aprobe189
ACTCAGTGATTATGAAG
>Aprobe76
ACTCATTTCAAAAGAGG
>Aprobe464
ACTCCAATTTGAATGAT
>Aprobe134
ACTCCCCGCCCACGGAA
>Aprobe346
ACTCCTGGTTCTTATGG
>Aprobe366
ACTCGTCCTTTATGATA
>Aprobe1177
ACTCTTGAACTGAGAAG
>Aprobe544
ACTCTTGTGTGCTGGAT
>Aprobe178
ACTGAACTTAAACTCAG
>Aprobe713
ACTGACCCTCTCAATAT
>Aprobe1185
ACTGAGAAGCGGGTACT
>Aprobe112
ACTGAGATTAGGTCATC
>Aprobe27
ACTGAGTGACATCAAAA
>Aprobe1372
ACTGAGTTTAAGTTCAG
>Aprobe88
ACTGATGGGGATCGCCA
>Aprobe301
ACTGATTTGGCCTGCGG
>Aprobe974
ACTGCAGCACCTGCAGC
>Aprobe668
ACTGCAGGTCCATACAC
>Aprobe1333
ACTGGAAATACGGAGGG
>Aprobe661
ACTGGATACTGCAGGTC
>Aprobe1315
ACTGTCATGGCAGCATT
>Aprobe183
ACTTAAACTCAGTGATT
>Aprobe963
ACTTCAAAACAGCCAGG
>Aprobe155
ACTTCCTCTGGTTTTGC
>Aprobe914
ACTTCGAAAAAGAGGGA
>Aprobe871
ACTTCTTGTTTTCCGCC
>Aprobe797
ACTTGATCCACCATTGC
>Aprobe391
ACTTGATCCCATATTAT
>Aprobe787
ACTTTCTCTCACTTGAT
>Aprobe467
ACTTTGGTCCCTCTGAT
>Aprobe1543
AGAAAAAATACCCTTGT
>Aprobe4
AGAAACAAGGGTATTTT
>Aprobe774
AGAAAGTCGGAACCCAG
>Aprobe57
AGAAATAAGATCCTTCA
>Aprobe1371
AGAAATCATAAGAATGA
>Aprobe903
AGAAATTTCGATCGTTG
>Aprobe285
AGAACACCCCAGCGCGG
>Aprobe1151
AGAACATGGATAATATG
>Aprobe1210
AGAACCAGGAGTGGAGG
>Aprobe384
AGAAGAAATAAGGCGAA
>Aprobe1524
AGAAGAGTACGACAATT
>Aprobe265
AGAAGGAATAGATATCT
>Aprobe1451
AGAAGGCAACGAACCCG
>Aprobe565
AGAAGGTCCGGAGCTGC
>Aprobe691
AGAAGTGCTTATGAGAG
>Aprobe340
AGAATAGATGGAAGATG
>Aprobe1004
AGAATCCAGCACACAAG
>Aprobe628
AGAATGATCAAACGGGG
>Aprobe1381
AGAATGATGGAAGGTGC
>Aprobe104
AGAATGCAACTGAGATT
>Aprobe674
AGAATGGGCGGAAAACA
>Aprobe529
AGAATGTGCTCTCTGAT
>Aprobe151
AGACACTTCCTCTGGTT
>Aprobe1124
AGACCAGCTGTCGCATC
>Aprobe994
AGACCGAACGAGAATCC
>Aprobe1495
AGACCGTTTGGTGCCTT
>Aprobe1446
AGACGAGAAGGCAACGA
>Aprobe1513
AGACGCCATGATTTTGA
>Aprobe772
AGAGAAAGTCGGAACCC
>Aprobe263
AGAGAAGGAATAGATAT
>Aprobe704
AGAGAATGTGCAACATT
>Aprobe1025
AGAGAGCACATTCTGGG
>Aprobe751
AGAGCAATGGTGGATCA
>Aprobe1027
AGAGCACATTCTGGGAT
>Aprobe1061
AGAGCTCTTGTCCTCTG
>Aprobe499
AGAGCTCTTGTTCGAAC
>Aprobe1404
AGAGGAAGTGTCTTTCC
>Aprobe491
AGAGGACAAGAGCTCTT
>Aprobe1087
AGAGGGACCAAAGTATC
>Aprobe924
AGAGGGATATTCCTTGG
>Aprobe88
AGAGGGCACGATCGGGT
>Aprobe1241
AGAGGGCCTCCGCAGGC
>Aprobe844
AGAGGGTCAGTTGCTCA
>Aprobe667
AGAGGTGAGAATGGGCG
>Aprobe1527
AGAGTACGACAATTAAA
>Aprobe386
AGAGTACTTGATCCCAT
>Aprobe1019
AGAGTCAGCTGGTGTGG
>Aprobe463
AGATACTTTGGTCCCTC
>Aprobe1286
AGATATCTATTCCTTCT
>Aprobe274
AGATATCTGGAAGAACA
>Aprobe1107
AGATCATCATGTGAGTT
>Aprobe64
AGATCCTTCATTACTCA
>Aprobe807
AGATCTCATATTTTTGG
>Aprobe826
AGATCTGCATTAATATT
>Aprobe736
AGATCTTGCCAAAAATA
>Aprobe137
AGATGATTGATGGAATT
>Aprobe345
AGATGGAAGATGGATGA
>Aprobe352
AGATGGATGAGGGAACT
>Aprobe116
AGATTAGGTCATCCGTC
>Aprobe1069
AGATTGTTAAGCTTCAT
>Aprobe1062
AGATTTAAGATTGTTAA
>Aprobe700
AGATTTGTGAGCAACTG
>Aprobe1
AGCAAAAGCAGGGTTAA
>Aprobe709
AGCAACTGACCCTCTCA
>Aprobe753
AGCAATGGTGGATCAAG
>Aprobe424
AGCAATTTGTACTCCCC
>Aprobe1011
AGCACACAAGAGTCAGC
>Aprobe1029
AGCACATTCTGGGATCC
>Aprobe979
AGCACCTGCAGCTCCGG
>Aprobe868
AGCACTTCTTGTTTTCC
>Aprobe1312
AGCAGAGAGCACCATTT
>Aprobe7
AGCAGGGTTAATAATCA
>Aprobe1326
AGCATTCACTGGAAATA
>Aprobe769
AGCATTTCCTGGGTTCC
>Aprobe411
AGCCAACAATGGTGAGG
>Aprobe973
AGCCAGGTGTACAGCCT
>Aprobe1014
AGCCCTGCATCAGAGAG
>Aprobe985
AGCCTAATCAGACCGAA
>Aprobe295
AGCGCGGGGAAAGATCC
>Aprobe944
AGCTCCATCACCATTGT
>Aprobe988
AGCTCCGGACCTTCTAG
>Aprobe1063
AGCTCTTGTCCTCTGGT
>Aprobe501
AGCTCTTGTTCGAACCG
>Aprobe539
AGCTGACTCTTGTGTGC
>Aprobe620
AGCTGATCAGAATGATC
>Aprobe741
AGCTGCACAAAGAGCAA
>Aprobe576
AGCTGCAGGTGCTGCAG
>Aprobe435
AGCTGGTCTAACTCACA
>Aprobe1025
AGCTGGTGTGGATGGCA
>Aprobe1129
AGCTGTCGCATCCTCAC
>Aprobe823
AGCTGTTTGAAATTTTC
>Aprobe1341
AGCTGTTTTGGATCAAC
>Aprobe486
AGCTTAACAATCTTAAA
>Aprobe1078
AGCTTCATCAGAGGGAC
>Aprobe449
AGCTTCCCCCGCGGAGA
>Aprobe223
AGCTTGACAATAGAGAA
>Aprobe726
AGGAAAATTTCAAACAG
>Aprobe1224
AGGAAACACTAATCAAC
>Aprobe1406
AGGAAGTGTCTTTCCGT
>Aprobe268
AGGAATAGATATCTGGA
>Aprobe630
AGGAATATCCCTCTTTT
>Aprobe597
AGGAATCGGGACAATGG
>Aprobe493
AGGACAAGAGCTCTTGT
>Aprobe1193
AGGACGAGTTCCCTCAT
>Aprobe1216
AGGAGTGGAGGAAACAC
>Aprobe1497
AGGATCTTATTTCTTCG
>Aprobe1255
AGGATCTTTCCCCGCGC
>Aprobe425
AGGATGCGACAGCTGGT
>Aprobe1454
AGGCAACGAACCCGATC
>Aprobe695
AGGCAAGATTTGTGAGC
>Aprobe57
AGGCACCAAACGGTCTT
>Aprobe687
AGGCAGGTAGGCAAGAT
>Aprobe1254
AGGCCAAATCAGTGTGC
>Aprobe318
AGGCCCTCTGTTGATTA
>Aprobe578
AGGCTGTACACCTGGCT
>Aprobe361
AGGGAACTCGTCCTTTA
>Aprobe1089
AGGGACCAAAGTATCTC
>Aprobe926
AGGGATATTCCTTGGTG
>Aprobe90
AGGGCACGATCGGGTTC
>Aprobe1366
AGGGCAGAAATCATAAG
>Aprobe324
AGGGCCCATATACAAAA
>Aprobe1243
AGGGCCTCCGCAGGCCA
>Aprobe204
AGGGCGGTTGATCCAAA
>Aprobe1126
AGGGGAGTACAAATTGC
>Aprobe11
AGGGTATTTTTTCTTTA
>Aprobe846
AGGGTCAGTTGCTCACA
>Aprobe1007
AGGGTCGAGCCCTGCAT
>Aprobe613
AGGGTCTATTCCCACCA
>Aprobe10
AGGGTTAATAATCACTC
>Aprobe691
AGGTAGGCAAGATTTGT
>Aprobe121
AGGTCATCCGTCGGGAA
>Aprobe568
AGGTCCGGAGCTGCAGG
>Aprobe669
AGGTGAGAATGGGCGGA
>Aprobe1392
AGGTGCAAAACCAGAGG
>Aprobe582
AGGTGCTGCAGTCAAAG
>Aprobe977
AGGTGTACAGCCTAATC
>Aprobe210
AGGTTCTTCCCTCCGTA
>Aprobe292
AGGTTGCACACTGATTT
>Aprobe269
AGGTTTCTTTGTACAGA
>Aprobe1489
AGTAATGAAGGATCTTA
>Aprobe1131
AGTACAAATTGCTTCAA
>Aprobe366
AGTACCCGCTTCTCAGT
>Aprobe1529
AGTACGACAATTAAAGA
>Aprobe1174
AGTACTCTTGAACTGAG
>Aprobe388
AGTACTTGATCCCATAT
>Aprobe1
AGTAGAAACAAGGGTAT
>Aprobe897
AGTATCCAGTGGGTACG
>Aprobe1098
AGTATCTCCGCGGGGGA
>Aprobe591
AGTCAAAGGAATCGGGA
>Aprobe1021
AGTCAGCTGGTGTGGAT
>Aprobe778
AGTCGGAACCCAGGAAA
>Aprobe651
AGTCGTACCCACTGGAT
>Aprobe232
AGTGAATGCTGCCATGA
>Aprobe31
AGTGACATCAAAATCAT
>Aprobe768
AGTGAGAGAAAGTCGGA
>Aprobe1538
AGTGAGTGATTATTAAC
>Aprobe193
AGTGATTATGAAGGGCG
>Aprobe1542
AGTGATTATTAACCCTG
>Aprobe1387
AGTGCACATTTGGATGT
>Aprobe1101
AGTGCCAGATCATCATG
>Aprobe694
AGTGCTTATGAGAGAAT
>Aprobe1219
AGTGGAGGAAACACTAA
>Aprobe904
AGTGGGTACGACTTCGA
>Aprobe1410
AGTGTCTTTCCGTGGGC
>Aprobe1264
AGTGTGCAACCTACGTT
>Aprobe334
AGTGTTTCCTCCACTCC
>Aprobe1120
AGTTAGACCAGCTGTCG
>Aprobe380
AGTTCAAGAGTACTTGA
>Aprobe1382
AGTTCAGTGCACATTTG
>Aprobe1199
AGTTCCCTCATCCATCT
>Aprobe1453
AGTTGCATTCTGGCGAT
>Aprobe852
AGTTGCTCACAAATCTT
>Aprobe1376
AGTTTAAGTTCAGTGCA
>Aprobe1246
AGTTTTCTTAGGATCTT
>Aprobe380
ATAAAGAAGAAATAAGG
>Aprobe1189
ATAAAGGACGAGTTCCC
>Aprobe1207
ATAAGAACCAGGAGTGG
>Aprobe1378
ATAAGAATGATGGAAGG
>Aprobe1492
ATAAGACCGTTTGGTGC
>Aprobe61
ATAAGATCCTTCATTAC
>Aprobe865
ATAAGCACTTCTTGTTT
>Aprobe1160
ATAATATGGGATCAAGT
>Aprobe17
ATAATCACTCACTGAGT
>Aprobe1366
ATAATCACTGAGTTTAA
>Aprobe333
ATACAAAAGAATAGATG
>Aprobe486
ATACCAGAGGACAAGAG
>Aprobe1550
ATACCCTTGTTTCTACT
>Aprobe1340
ATACGGAGGGAAGAACC
>Aprobe666
ATACTGCAGGTCCATAC
>Aprobe465
ATACTTTGGTCCCTCTG
>Aprobe272
ATAGATATCTGGAAGAA
>Aprobe343
ATAGATGGAAGATGGAT
>Aprobe331
ATATACAAAAGAATAGA
>Aprobe634
ATATCCCTCTTTTTCGA
>Aprobe1288
ATATCTATTCCTTCTCT
>Aprobe276
ATATCTGGAAGAACACC
>Aprobe750
ATATGAGATCTTCGATC
>Aprobe1163
ATATGGGATCAAGTACT
>Aprobe726
ATATTAATGCAGATCTT
>Aprobe401
ATATTATCCATGTTCTC
>Aprobe930
ATATTCCTTGGTGGGAA
>Aprobe838
ATATTGAGAGGGTCAGT
>Aprobe814
ATATTTTTGGCAAGATC
>Aprobe1306
ATCAAAAGCAGAGAGCA
>Aprobe37
ATCAAAATCATGGCGTC
>Aprobe1235
ATCAACAGAGGGCCTCC
>Aprobe1352
ATCAACCGCCCTTCATA
>Aprobe646
ATCAACGATCGAAATTT
>Aprobe1311
ATCAACTGTCATGGCAG
>Aprobe1170
ATCAAGTACTCTTGAAC
>Aprobe764
ATCAAGTGAGAGAAAGT
>Aprobe1420
ATCAATCATCTTCCCGA
>Aprobe950
ATCACCATTGTCCCGAT
>Aprobe20
ATCACTCACTGAGTGAC
>Aprobe1369
ATCACTGAGTTTAAGTT
>Aprobe625
ATCAGAATGATCAAACG
>Aprobe991
ATCAGACCGAACGAGAA
>Aprobe1022
ATCAGAGAGCACATTCT
>Aprobe1084
ATCAGAGGGACCAAAGT
>Aprobe941
ATCAGCTCCATCACCAT
>Aprobe1261
ATCAGTGTGCAACCTAC
>Aprobe1186
ATCATAAAGGACGAGTT
>Aprobe1375
ATCATAAGAATGATGGA
>Aprobe1109
ATCATCATGTGAGTTAG
>Aprobe1424
ATCATCTTCCCGACGGA
>Aprobe43
ATCATGGCGTCTCAAGG
>Aprobe1112
ATCATGTGAGTTAGACC
>Aprobe1087
ATCATTCAAATTGGAGT
>Aprobe932
ATCATTCTGATCAGCTC
>Aprobe179
ATCATTCTTATGATTTC
>Aprobe214
ATCCAAAACAGCTTGAC
>Aprobe166
ATCCAAATGTGCACTGA
>Aprobe530
ATCCACACCAGCTGACT
>Aprobe802
ATCCACCATTGCTCTTT
>Aprobe1007
ATCCAGCACACAAGAGT
>Aprobe900
ATCCAGTGGGTACGACT
>Aprobe1208
ATCCATCTTCCATCTAT
>Aprobe406
ATCCATGTTCTCATTTG
>Aprobe1042
ATCCATTCCGGTTCGAA
>Aprobe524
ATCCCAGAATGTGCTCT
>Aprobe396
ATCCCATATTATCCATG
>Aprobe1468
ATCCCCATCAGTTTCCA
>Aprobe636
ATCCCTCTTTTTCGAAG
>Aprobe126
ATCCGTCGGGAAGATGA
>Aprobe1138
ATCCTCACCATTGTTGG
>Aprobe66
ATCCTTCATTACTCATT
>Aprobe653
ATCGAAATTTCTGGAGA
>Aprobe802
ATCGAAGATCTCATATT
>Aprobe98
ATCGCCAGAATGCAACT
>Aprobe1407
ATCGCCCAATTCCATCA
>Aprobe601
ATCGGGACAATGGTGAT
>Aprobe98
ATCGGGTTCGTTGCCTT
>Aprobe1468
ATCGTGCCCTCTTTTGA
>Aprobe1290
ATCTATTCCTTCTCTCA
>Aprobe1219
ATCTATTCTTTTGTATA
>Aprobe1448
ATCTCAGTTGCATTCTG
>Aprobe809
ATCTCATATTTTTGGCA
>Aprobe1101
ATCTCCGCGGGGGAAGC
>Aprobe828
ATCTGCATTAATATTGA
>Aprobe278
ATCTGGAAGAACACCCC
>Aprobe457
ATCTGGCACTCCAATTT
>Aprobe495
ATCTTAAATCTTCAAAT
>Aprobe1500
ATCTTATTTCTTCGGAG
>Aprobe502
ATCTTCAAATGCAGCAG
>Aprobe1212
ATCTTCCATCTATTCTT
>Aprobe1427
ATCTTCCCGACGGATGA
>Aprobe738
ATCTTGCCAAAAATATG
>Aprobe864
ATCTTGCCTACCTGCCT
>Aprobe1258
ATCTTTCCCCGCGCTGG
>Aprobe482
ATGAAGCTTAACAATCT
>Aprobe1493
ATGAAGGATCTTATTTC
>Aprobe200
ATGAAGGGCGGTTGATC
>Aprobe245
ATGACAGTTGATTTTTC
>Aprobe1440
ATGACCTAATCTCAGTT
>Aprobe1148
ATGAGAACATGGATAAT
>Aprobe260
ATGAGAGAAGGAATAGA
>Aprobe701
ATGAGAGAATGTGCAAC
>Aprobe358
ATGAGGGAACTCGTCCT
>Aprobe1363
ATGAGGGCAGAAATCAT
>Aprobe1486
ATGAGTAATGAAGGATC
>Aprobe377
ATGATAAAGAAGAAATA
>Aprobe454
ATGATCTGGCACTCCAA
>Aprobe451
ATGATGATCTGGCACTC
>Aprobe1384
ATGATGGAAGGTGCAAA
>Aprobe139
ATGATTGATGGAATTGG
>Aprobe188
ATGATTTCTGCCCTCAT
>Aprobe1520
ATGATTTTGATGTCACT
>Aprobe107
ATGCAACTGAGATTAGG
>Aprobe732
ATGCAGATCTTGCCAAA
>Aprobe510
ATGCAGCAGAATGGCAT
>Aprobe544
ATGCAGGGCTCGACCCT
>Aprobe1041
ATGCCATTCTGCTGCAT
>Aprobe428
ATGCGACAGCTGGTCTA
>Aprobe237
ATGCTGCCATGACAGTT
>Aprobe82
ATGGAAACTGATGGGGA
>Aprobe347
ATGGAAGATGGATGAGG
>Aprobe1387
ATGGAAGGTGCAAAACC
>Aprobe887
ATGGACCTGCAGTATCC
>Aprobe616
ATGGAGCTGATCAGAAT
>Aprobe1156
ATGGATAATATGGGATC
>Aprobe520
ATGGATCCCAGAATGTG
>Aprobe354
ATGGATGAGGGAACTCG
>Aprobe1321
ATGGCAGCATTCACTGG
>Aprobe46
ATGGCGTCTCAAGGCAC
>Aprobe1165
ATGGGATCAAGTACTCT
>Aprobe677
ATGGGCGGAAAACAAGA
>Aprobe92
ATGGGGATCGCCAGAAT
>Aprobe419
ATGGTGAGGATGCGACA
>Aprobe610
ATGGTGATGGAGCTGAT
>Aprobe241
ATGGTGCTCTCTGCTTT
>Aprobe757
ATGGTGGATCAAGTGAG
>Aprobe1529
ATGTCACTCAGTGAGTG
>Aprobe1115
ATGTGAGTTAGACCAGC
>Aprobe172
ATGTGCACTGAACTTAA
>Aprobe532
ATGTGCTCTCTGATGCA
>Aprobe410
ATGTTCTCATTTGAAGC
>Aprobe848
ATGTTGCACATTCTCTC
>Aprobe1538
ATTAAAGAAAAAATACC
>Aprobe1549
ATTAACCCTGCTTTTGC
>Aprobe834
ATTAATATTGAGAGGGT
>Aprobe728
ATTAATGCAGATCTTGC
>Aprobe73
ATTACTCATTTCAAAAG
>Aprobe575
ATTAGGCTGTACACCTG
>Aprobe118
ATTAGGTCATCCGTCGG
>Aprobe331
ATTAGTGTTTCCTCCAC
>Aprobe403
ATTATCCATGTTCTCAT
>Aprobe197
ATTATGAAGGGCGGTTG
>Aprobe1546
ATTATTAACCCTGCTTT
>Aprobe1090
ATTCAAATTGGAGTGCC
>Aprobe1329
ATTCACTGGAAATACGG
>Aprobe1415
ATTCCATCAATCATCTT
>Aprobe620
ATTCCCACCAAGGAATA
>Aprobe1046
ATTCCGGTTCGAACAAG
>Aprobe1294
ATTCCTTCTCTCATCAA
>Aprobe932
ATTCCTTGGTGGGAATA
>Aprobe965
ATTCCTTTGACTGCAGC
>Aprobe1166
ATTCGCCTTATTTCTTC
>Aprobe889
ATTCTCACCTCTCCAGA
>Aprobe559
ATTCTCGTTCGGTCTGA
>Aprobe857
ATTCTCTCATAAGCACT
>Aprobe935
ATTCTGATCAGCTCCAT
>Aprobe1046
ATTCTGCTGCATTTGAA
>Aprobe1459
ATTCTGGCGATCCCCAT
>Aprobe1034
ATTCTGGGATCCATTCC
>Aprobe182
ATTCTTATGATTTCTGC
>Aprobe1223
ATTCTTTTGTATATGGG
>Aprobe840
ATTGAGAGGGTCAGTTG
>Aprobe142
ATTGATGGAATTGGGCG
>Aprobe809
ATTGCTCTTTGTGCAGC
>Aprobe1138
ATTGCTTCAAATGAGAA
>Aprobe1096
ATTGGAGTGCCAGATCA
>Aprobe1334
ATTGTCAAGCTGTTTTG
>Aprobe956
ATTGTCCCGATTCCTTT
>Aprobe28
ATTGTCGTACTCTTCTG
>Aprobe46
ATTGTCTCCGAAGAAAT
>Aprobe1071
ATTGTTAAGCTTCATCA
>Aprobe1147
ATTGTTGGCTTGACGCC
>Aprobe1064
ATTTAAGATTGTTAAGC
>Aprobe80
ATTTCAAAAGAGGGCAC
>Aprobe732
ATTTCAAACAGCTGCAC
>Aprobe226
ATTTCCAGTGAATGCTG
>Aprobe772
ATTTCCTGGGTTCCGAC
>Aprobe907
ATTTCGATCGTTGATCC
>Aprobe659
ATTTCTGGAGAGGTGAG
>Aprobe1505
ATTTCTTCGGAGACAAT
>Aprobe1175
ATTTCTTCTTTATCATA
>Aprobe1056
ATTTGAAGATTTAAGAT
>Aprobe418
ATTTGAAGCAATTTGTA
>Aprobe305
ATTTGGCCTGCGGAGGC
>Aprobe428
ATTTGTACTCCCCTAGT
>Aprobe702
ATTTGTGAGCAACTGAC
>Aprobe1523
ATTTTGATGTCACTCAG
>Aprobe816
ATTTTTGGCAAGATCTG
>Aprobe16
ATTTTTTCTTTAATTGT
>Aprobe745
CAAAAATATGAGATCTT
>Aprobe967
CAAAACAGCCAGGTGTA
>Aprobe217
CAAAACAGCTTGACAAT
>Aprobe1397
CAAAACCAGAGGAAGTG
>Aprobe336
CAAAAGAATAGATGGAA
>Aprobe84
CAAAAGAGGGCACGATC
>Aprobe1308
CAAAAGCAGAGAGCACC
>Aprobe3
CAAAAGCAGGGTTAATA
>Aprobe39
CAAAATCATGGCGTCTC
>Aprobe736
CAAACAGCTGCACAAAG
>Aprobe63
CAAACGGTCTTATGAAC
>Aprobe748
CAAAGAGCAATGGTGGA
>Aprobe594
CAAAGGAATCGGGACAA
>Aprobe1095
CAAAGTATCTCCGCGGG
>Aprobe1258
CAAATCAGTGTGCAACC
>Aprobe861
CAAATCTTGCCTACCTG
>Aprobe1145
CAAATGAGAACATGGAT
>Aprobe507
CAAATGCAGCAGAATGG
>Aprobe169
CAAATGTGCACTGAACT
>Aprobe1135
CAAATTGCTTCAAATGA
>Aprobe1093
CAAATTGGAGTGCCAGA
>Aprobe414
CAACAATGGTGAGGATG
>Aprobe1237
CAACAGAGGGCCTCCGC
>Aprobe482
CAACATACCAGAGGACA
>Aprobe1354
CAACCGCCCTTCATAAT
>Aprobe1457
CAACGAACCCGATCGTG
>Aprobe648
CAACGATCGAAATTTCT
>Aprobe1121
CAACTAGGGGAGTACAA
>Aprobe711
CAACTGACCCTCTCAAT
>Aprobe110
CAACTGAGATTAGGTCA
>Aprobe1313
CAACTGTCATGGCAGCA
>Aprobe689
CAAGAAGTGCTTATGAG
>Aprobe1059
CAAGAGCTCTTGTCCTC
>Aprobe497
CAAGAGCTCTTGTTCGA
>Aprobe384
CAAGAGTACTTGATCCC
>Aprobe1017
CAAGAGTCAGCTGGTGT
>Aprobe824
CAAGATCTGCATTAATA
>Aprobe698
CAAGATTTGTGAGCAAC
>Aprobe409
CAAGCCAACAATGGTGA
>Aprobe1339
CAAGCTGTTTTGGATCA
>Aprobe628
CAAGGAATATCCCTCTT
>Aprobe55
CAAGGCACCAAACGGTC
>Aprobe9
CAAGGGTATTTTTTCTT
>Aprobe1172
CAAGTACTCTTGAACTG
>Aprobe766
CAAGTGAGAGAAAGTCG
>Aprobe724
CAATATTAATGCAGATC
>Aprobe1422
CAATCATCTTCCCGACG
>Aprobe493
CAATCTTAAATCTTCAA
>Aprobe417
CAATGGTGAGGATGCGA
>Aprobe608
CAATGGTGATGGAGCTG
>Aprobe755
CAATGGTGGATCAAGTG
>Aprobe1536
CAATTAAAGAAAAAATA
>Aprobe1413
CAATTCCATCAATCATC
>Aprobe426
CAATTTGTACTCCCCTA
>Aprobe746
CACAAAGAGCAATGGTG
>Aprobe859
CACAAATCTTGCCTACC
>Aprobe1015
CACAAGAGTCAGCTGGT
>Aprobe1013
CACACAAGAGTCAGCTG
>Aprobe533
CACACCAGCTGACTCTT
>Aprobe298
CACACTGATTTGGCCTG
>Aprobe448
CACATGATGATCTGGCA
>Aprobe854
CACATTCTCTCATAAGC
>Aprobe1031
CACATTCTGGGATCCAT
>Aprobe1391
CACATTTGGATGTAGAA
>Aprobe60
CACCAAACGGTCTTATG
>Aprobe625
CACCAAGGAATATCCCT
>Aprobe535
CACCAGCTGACTCTTGT
>Aprobe805
CACCATTGCTCTTTGTG
>Aprobe952
CACCATTGTCCCGATTC
>Aprobe1143
CACCATTGTTGGCTTGA
>Aprobe289
CACCCCAGCGCGGGGAA
>Aprobe894
CACCTCTCCAGAAATTT
>Aprobe981
CACCTGCAGCTCCGGAC
>Aprobe586
CACCTGGCTGTTTTGAA
>Aprobe171
CACCTTCCATCATTCTT
>Aprobe94
CACGATCGGGTTCGTTG
>Aprobe144
CACGGAAAGACACTTCC
>Aprobe1230
CACTAATCAACAGAGGG
>Aprobe22
CACTCACTGAGTGACAT
>Aprobe1533
CACTCAGTGAGTGATTA
>Aprobe463
CACTCCAATTTGAATGA
>Aprobe345
CACTCCTGGTTCTTATG
>Aprobe177
CACTGAACTTAAACTCA
>Aprobe26
CACTGAGTGACATCAAA
>Aprobe1371
CACTGAGTTTAAGTTCA
>Aprobe300
CACTGATTTGGCCTGCG
>Aprobe1332
CACTGGAAATACGGAGG
>Aprobe660
CACTGGATACTGCAGGT
>Aprobe154
CACTTCCTCTGGTTTTG
>Aprobe870
CACTTCTTGTTTTCCGC
>Aprobe796
CACTTGATCCACCATTG
>Aprobe1370
CAGAAATCATAAGAATG
>Aprobe902
CAGAAATTTCGATCGTT
>Aprobe1523
CAGAAGAGTACGACAAT
>Aprobe627
CAGAATGATCAAACGGG
>Aprobe103
CAGAATGCAACTGAGAT
>Aprobe528
CAGAATGTGCTCTCTGA
>Aprobe993
CAGACCGAACGAGAATC
>Aprobe1445
CAGACGAGAAGGCAACG
>Aprobe1024
CAGAGAGCACATTCTGG
>Aprobe1403
CAGAGGAAGTGTCTTTC
>Aprobe490
CAGAGGACAAGAGCTCT
>Aprobe1086
CAGAGGGACCAAAGTAT
>Aprobe1240
CAGAGGGCCTCCGCAGG
>Aprobe1285
CAGATATCTATTCCTTC
>Aprobe1106
CAGATCATCATGTGAGT
>Aprobe735
CAGATCTTGCCAAAAAT
>Aprobe1010
CAGCACACAAGAGTCAG
>Aprobe978
CAGCACCTGCAGCTCCG
>Aprobe1325
CAGCATTCACTGGAAAT
>Aprobe768
CAGCATTTCCTGGGTTC
>Aprobe972
CAGCCAGGTGTACAGCC
>Aprobe984
CAGCCTAATCAGACCGA
>Aprobe294
CAGCGCGGGGAAAGATC
>Aprobe943
CAGCTCCATCACCATTG
>Aprobe987
CAGCTCCGGACCTTCTA
>Aprobe538
CAGCTGACTCTTGTGTG
>Aprobe740
CAGCTGCACAAAGAGCA
>Aprobe434
CAGCTGGTCTAACTCAC
>Aprobe1024
CAGCTGGTGTGGATGGC
>Aprobe1128
CAGCTGTCGCATCCTCA
>Aprobe822
CAGCTGTTTGAAATTTT
>Aprobe222
CAGCTTGACAATAGAGA
>Aprobe1215
CAGGAGTGGAGGAAACA
>Aprobe686
CAGGCAGGTAGGCAAGA
>Aprobe1253
CAGGCCAAATCAGTGTG
>Aprobe9
CAGGGTTAATAATCACT
>Aprobe690
CAGGTAGGCAAGATTTG
>Aprobe581
CAGGTGCTGCAGTCAAA
>Aprobe976
CAGGTGTACAGCCTAAT
>Aprobe896
CAGTATCCAGTGGGTAC
>Aprobe590
CAGTCAAAGGAATCGGG
>Aprobe231
CAGTGAATGCTGCCATG
>Aprobe1537
CAGTGAGTGATTATTAA
>Aprobe192
CAGTGATTATGAAGGGC
>Aprobe1386
CAGTGCACATTTGGATG
>Aprobe903
CAGTGGGTACGACTTCG
>Aprobe1263
CAGTGTGCAACCTACGT
>Aprobe379
CAGTTCAAGAGTACTTG
>Aprobe1452
CAGTTGCATTCTGGCGA
>Aprobe851
CAGTTGCTCACAAATCT
>Aprobe1188
CATAAAGGACGAGTTCC
>Aprobe1206
CATAAGAACCAGGAGTG
>Aprobe1377
CATAAGAATGATGGAAG
>Aprobe1491
CATAAGACCGTTTGGTG
>Aprobe864
CATAAGCACTTCTTGTT
>Aprobe1365
CATAATCACTGAGTTTA
>Aprobe485
CATACCAGAGGACAAGA
>Aprobe330
CATATACAAAAGAATAG
>Aprobe400
CATATTATCCATGTTCT
>Aprobe813
CATATTTTTGGCAAGAT
>Aprobe1305
CATCAAAAGCAGAGAGC
>Aprobe36
CATCAAAATCATGGCGT
>Aprobe1419
CATCAATCATCTTCCCG
>Aprobe949
CATCACCATTGTCCCGA
>Aprobe1021
CATCAGAGAGCACATTC
>Aprobe1083
CATCAGAGGGACCAAAG
>Aprobe1111
CATCATGTGAGTTAGAC
>Aprobe1086
CATCATTCAAATTGGAG
>Aprobe178
CATCATTCTTATGATTT
>Aprobe165
CATCCAAATGTGCACTG
>Aprobe529
CATCCACACCAGCTGAC
>Aprobe1207
CATCCATCTTCCATCTA
>Aprobe125
CATCCGTCGGGAAGATG
>Aprobe1137
CATCCTCACCATTGTTG
>Aprobe1218
CATCTATTCTTTTGTAT
>Aprobe1211
CATCTTCCATCTATTCT
>Aprobe1426
CATCTTCCCGACGGATG
>Aprobe244
CATGACAGTTGATTTTT
>Aprobe1362
CATGAGGGCAGAAATCA
>Aprobe450
CATGATGATCTGGCACT
>Aprobe1519
CATGATTTTGATGTCAC
>Aprobe1155
CATGGATAATATGGGAT
>Aprobe1320
CATGGCAGCATTCACTG
>Aprobe45
CATGGCGTCTCAAGGCA
>Aprobe1114
CATGTGAGTTAGACCAG
>Aprobe409
CATGTTCTCATTTGAAG
>Aprobe833
CATTAATATTGAGAGGG
>Aprobe72
CATTACTCATTTCAAAA
>Aprobe1089
CATTCAAATTGGAGTGC
>Aprobe1328
CATTCACTGGAAATACG
>Aprobe1045
CATTCCGGTTCGAACAA
>Aprobe888
CATTCTCACCTCTCCAG
>Aprobe856
CATTCTCTCATAAGCAC
>Aprobe934
CATTCTGATCAGCTCCA
>Aprobe1045
CATTCTGCTGCATTTGA
>Aprobe1458
CATTCTGGCGATCCCCA
>Aprobe1033
CATTCTGGGATCCATTC
>Aprobe181
CATTCTTATGATTTCTG
>Aprobe808
CATTGCTCTTTGTGCAG
>Aprobe955
CATTGTCCCGATTCCTT
>Aprobe1146
CATTGTTGGCTTGACGC
>Aprobe79
CATTTCAAAAGAGGGCA
>Aprobe771
CATTTCCTGGGTTCCGA
>Aprobe1055
CATTTGAAGATTTAAGA
>Aprobe417
CATTTGAAGCAATTTGT
>Aprobe744
CCAAAAATATGAGATCT
>Aprobe216
CCAAAACAGCTTGACAA
>Aprobe62
CCAAACGGTCTTATGAA
>Aprobe1094
CCAAAGTATCTCCGCGG
>Aprobe1257
CCAAATCAGTGTGCAAC
>Aprobe168
CCAAATGTGCACTGAAC
>Aprobe413
CCAACAATGGTGAGGAT
>Aprobe627
CCAAGGAATATCCCTCT
>Aprobe1412
CCAATTCCATCAATCAT
>Aprobe532
CCACACCAGCTGACTCT
>Aprobe624
CCACCAAGGAATATCCC
>Aprobe804
CCACCATTGCTCTTTGT
>Aprobe143
CCACGGAAAGACACTTC
>Aprobe344
CCACTCCTGGTTCTTAT
>Aprobe659
CCACTGGATACTGCAGG
>Aprobe901
CCAGAAATTTCGATCGT
>Aprobe102
CCAGAATGCAACTGAGA
>Aprobe527
CCAGAATGTGCTCTCTG
>Aprobe1402
CCAGAGGAAGTGTCTTT
>Aprobe489
CCAGAGGACAAGAGCTC
>Aprobe1284
CCAGATATCTATTCCTT
>Aprobe1105
CCAGATCATCATGTGAG
>Aprobe1009
CCAGCACACAAGAGTCA
>Aprobe293
CCAGCGCGGGGAAAGAT
>Aprobe537
CCAGCTGACTCTTGTGT
>Aprobe1127
CCAGCTGTCGCATCCTC
>Aprobe1214
CCAGGAGTGGAGGAAAC
>Aprobe975
CCAGGTGTACAGCCTAA
>Aprobe230
CCAGTGAATGCTGCCAT
>Aprobe902
CCAGTGGGTACGACTTC
>Aprobe1205
CCATAAGAACCAGGAGT
>Aprobe329
CCATATACAAAAGAATA
>Aprobe399
CCATATTATCCATGTTC
>Aprobe1418
CCATCAATCATCTTCCC
>Aprobe948
CCATCACCATTGTCCCG
>Aprobe177
CCATCATTCTTATGATT
>Aprobe528
CCATCCACACCAGCTGA
>Aprobe1217
CCATCTATTCTTTTGTA
>Aprobe1210
CCATCTTCCATCTATTC
>Aprobe243
CCATGACAGTTGATTTT
>Aprobe1518
CCATGATTTTGATGTCA
>Aprobe408
CCATGTTCTCATTTGAA
>Aprobe1044
CCATTCCGGTTCGAACA
>Aprobe887
CCATTCTCACCTCTCCA
>Aprobe1044
CCATTCTGCTGCATTTG
>Aprobe807
CCATTGCTCTTTGTGCA
>Aprobe954
CCATTGTCCCGATTCCT
>Aprobe1145
CCATTGTTGGCTTGACG
>Aprobe1411
CCCAATTCCATCAATCA
>Aprobe623
CCCACCAAGGAATATCC
>Aprobe142
CCCACGGAAAGACACTT
>Aprobe658
CCCACTGGATACTGCAG
>Aprobe526
CCCAGAATGTGCTCTCT
>Aprobe292
CCCAGCGCGGGGAAAGA
>Aprobe328
CCCATATACAAAAGAAT
>Aprobe398
CCCATATTATCCATGTT
>Aprobe886
CCCATTCTCACCTCTCC
>Aprobe291
CCCCAGCGCGGGGAAAG
>Aprobe1470
CCCCATCAGTTTCCATC
>Aprobe454
CCCCCGCGGAGATACTT
>Aprobe922
CCCCCGTTTGATCATTC
>Aprobe137
CCCCGCCCACGGAAAGA
>Aprobe1264
CCCCGCGCTGGGGTGTT
>Aprobe455
CCCCGCGGAGATACTTT
>Aprobe923
CCCCGTTTGATCATTCT
>Aprobe1432
CCCGACGGATGACCTAA
>Aprobe1464
CCCGATCGTGCCCTCTT
>Aprobe961
CCCGATTCCTTTGACTG
>Aprobe138
CCCGCCCACGGAAAGAC
>Aprobe1265
CCCGCGCTGGGGTGTTC
>Aprobe456
CCCGCGGAGATACTTTG
>Aprobe370
CCCGCTTCTCAGTTCAA
>Aprobe924
CCCGTTTGATCATTCTG
>Aprobe1203
CCCTCATCCATCTTCCA
>Aprobe218
CCCTCCGTATTTCCAGT
>Aprobe718
CCCTCTCAATATTAATG
>Aprobe475
CCCTCTGATGAAGCTTA
>Aprobe321
CCCTCTGTTGATTAGTG
>Aprobe1474
CCCTCTTTTGAAATGAG
>Aprobe638
CCCTCTTTTTCGAAGTC
>Aprobe1016
CCCTGCATCAGAGAGCA
>Aprobe1360
CCCTTCATAATCACTGA
>Aprobe997
CCGAACGAGAATCCAGC
>Aprobe53
CCGAAGAAATAAGATCC
>Aprobe1433
CCGACGGATGACCTAAT
>Aprobe784
CCGACTTTCTCTCACTT
>Aprobe1465
CCGATCGTGCCCTCTTT
>Aprobe962
CCGATTCCTTTGACTGC
>Aprobe1250
CCGCAGGCCAAATCAGT
>Aprobe139
CCGCCCACGGAAAGACA
>Aprobe883
CCGCCCATTCTCACCTC
>Aprobe1357
CCGCCCTTCATAATCAC
>Aprobe1266
CCGCGCTGGGGTGTTCT
>Aprobe457
CCGCGGAGATACTTTGG
>Aprobe1105
CCGCGGGGGAAGCTTTC
>Aprobe371
CCGCTTCTCAGTTCAAG
>Aprobe515
CCGGAATGGATCCCAGA
>Aprobe572
CCGGAGCTGCAGGTGCT
>Aprobe1049
CCGGTTCGAACAAGAGC
>Aprobe222
CCGTATTTCCAGTGAAT
>Aprobe128
CCGTCGGGAAGATGATT
>Aprobe1419
CCGTGGGCGGGGAGTTT
>Aprobe925
CCGTTTGATCATTCTGA
>Aprobe1498
CCGTTTGGTGCCTTGAG
>Aprobe987
CCTAATCAGACCGAACG
>Aprobe1444
CCTAATCTCAGTTGCAT
>Aprobe562
CCTAGAAGGTCCGGAGC
>Aprobe1140
CCTCACCATTGTTGGCT
>Aprobe1204
CCTCATCCATCTTCCAT
>Aprobe341
CCTCCACTCCTGGTTCT
>Aprobe1247
CCTCCGCAGGCCAAATC
>Aprobe219
CCTCCGTATTTCCAGTG
>Aprobe719
CCTCTCAATATTAATGC
>Aprobe896
CCTCTCCAGAAATTTCG
>Aprobe476
CCTCTGATGAAGCTTAA
>Aprobe159
CCTCTGGTTTTGCACCT
>Aprobe322
CCTCTGTTGATTAGTGT
>Aprobe1475
CCTCTTTTGAAATGAGT
>Aprobe639
CCTCTTTTTCGAAGTCG
>Aprobe983
CCTGCAGCTCCGGACCT
>Aprobe892
CCTGCAGTATCCAGTGG
>Aprobe1017
CCTGCATCAGAGAGCAC
>Aprobe311
CCTGCGGAGGCCCTCTG
>Aprobe588
CCTGGCTGTTTTGAAGT
>Aprobe776
CCTGGGTTCCGACTTTC
>Aprobe349
CCTGGTTCTTATGGCCC
>Aprobe1171
CCTTATTTCTTCTTTAT
>Aprobe1361
CCTTCATAATCACTGAG
>Aprobe68
CCTTCATTACTCATTTC
>Aprobe173
CCTTCCATCATTCTTAT
>Aprobe1297
CCTTCTCTCATCAAAAG
>Aprobe1508
CCTTGAGACGCCATGAT
>Aprobe935
CCTTGGTGGGAATAGAC
>Aprobe372
CCTTTATGATAAAGAAG
>Aprobe968
CCTTTGACTGCAGCACC
>Aprobe918
CGAAAAAGAGGGATATT
>Aprobe129
CGAAAACTCCCCGCCCA
>Aprobe655
CGAAATTTCTGGAGAGG
>Aprobe1055
CGAACAAGAGCTCTTGT
>Aprobe1460
CGAACCCGATCGTGCCC
>Aprobe511
CGAACCGGAATGGATCC
>Aprobe998
CGAACGAGAATCCAGCA
>Aprobe54
CGAAGAAATAAGATCCT
>Aprobe804
CGAAGATCTCATATTTT
>Aprobe648
CGAAGTCGTACCCACTG
>Aprobe1533
CGACAATTAAAGAAAAA
>Aprobe431
CGACAGCTGGTCTAACT
>Aprobe1434
CGACGGATGACCTAATC
>Aprobe912
CGACTTCGAAAAAGAGG
>Aprobe785
CGACTTTCTCTCACTTG
>Aprobe1449
CGAGAAGGCAACGAACC
>Aprobe1002
CGAGAATCCAGCACACA
>Aprobe1012
CGAGCCCTGCATCAGAG
>Aprobe1197
CGAGTTCCCTCATCCAT
>Aprobe1466
CGATCCCCATCAGTTTC
>Aprobe651
CGATCGAAATTTCTGGA
>Aprobe96
CGATCGGGTTCGTTGCC
>Aprobe1466
CGATCGTGCCCTCTTTT
>Aprobe963
CGATTCCTTTGACTGCA
>Aprobe1251
CGCAGGCCAAATCAGTG
>Aprobe1135
CGCATCCTCACCATTGT
>Aprobe100
CGCCAGAATGCAACTGA
>Aprobe1516
CGCCATGATTTTGATGT
>Aprobe1409
CGCCCAATTCCATCAAT
>Aprobe140
CGCCCACGGAAAGACAC
>Aprobe884
CGCCCATTCTCACCTCT
>Aprobe1358
CGCCCTTCATAATCACT
>Aprobe1169
CGCCTTATTTCTTCTTT
>Aprobe1267
CGCGCTGGGGTGTTCTT
>Aprobe458
CGCGGAGATACTTTGGT
>Aprobe297
CGCGGGGAAAGATCCTA
>Aprobe1269
CGCTGGGGTGTTCTTCC
>Aprobe372
CGCTTCTCAGTTCAAGA
>Aprobe682
CGGAAAACAAGAAGTGC
>Aprobe146
CGGAAAGACACTTCCTC
>Aprobe781
CGGAACCCAGGAAATGC
>Aprobe516
CGGAATGGATCCCAGAA
>Aprobe460
CGGAGATACTTTGGTCC
>Aprobe573
CGGAGCTGCAGGTGCTG
>Aprobe315
CGGAGGCCCTCTGTTGA
>Aprobe1343
CGGAGGGAAGAACCTCA
>Aprobe1437
CGGATGACCTAATCTCA
>Aprobe132
CGGGAAGATGATTGATG
>Aprobe603
CGGGACAATGGTGATGG
>Aprobe299
CGGGGAAAGATCCTAAG
>Aprobe100
CGGGTTCGTTGCCTTCT
>Aprobe568
CGGTCTGATTAGGCTGT
>Aprobe1050
CGGTTCGAACAAGAGCT
>Aprobe208
CGGTTGATCCAAAACAG
>Aprobe654
CGTACCCACTGGATACT
>Aprobe289
CGTAGGTTGCACACTGA
>Aprobe223
CGTATTTCCAGTGAATG
>Aprobe406
CGTCAAGCCAACAATGG
>Aprobe369
CGTCCTTTATGATAAAG
>Aprobe129
CGTCGGGAAGATGATTG
>Aprobe50
CGTCTCAAGGCACCAAA
>Aprobe1470
CGTGCCCTCTTTTGAAA
>Aprobe1420
CGTGGGCGGGGAGTTTT
>Aprobe564
CGTTCGGTCTGATTAGG
>Aprobe106
CGTTGCCTTCTCGTCTG
>Aprobe926
CGTTTGATCATTCTGAT
>Aprobe1499
CGTTTGGTGCCTTGAGA
>Aprobe442
CTAACTCACATGATGAT
>Aprobe1232
CTAATCAACAGAGGGCC
>Aprobe988
CTAATCAGACCGAACGA
>Aprobe1445
CTAATCTCAGTTGCATT
>Aprobe162
CTACATCCAAATGTGCA
>Aprobe961
CTACTTCAAAACAGCCA
>Aprobe563
CTAGAAGGTCCGGAGCT
>Aprobe1124
CTAGGGGAGTACAAATT
>Aprobe618
CTATTCCCACCAAGGAA
>Aprobe1292
CTATTCCTTCTCTCATC
>Aprobe1221
CTATTCTTTTGTATATG
>Aprobe1332
CTATTGTCAAGCTGTTT
>Aprobe53
CTCAAGGCACCAAACGG
>Aprobe722
CTCAATATTAATGCAGA
>Aprobe857
CTCACAAATCTTGCCTA
>Aprobe446
CTCACATGATGATCTGG
>Aprobe1141
CTCACCATTGTTGGCTT
>Aprobe892
CTCACCTCTCCAGAAAT
>Aprobe24
CTCACTGAGTGACATCA
>Aprobe794
CTCACTTGATCCACCAT
>Aprobe1443
CTCAGACGAGAAGGCAA
>Aprobe766
CTCAGCATTTCCTGGGT
>Aprobe1535
CTCAGTGAGTGATTATT
>Aprobe190
CTCAGTGATTATGAAGG
>Aprobe377
CTCAGTTCAAGAGTACT
>Aprobe1450
CTCAGTTGCATTCTGGC
>Aprobe862
CTCATAAGCACTTCTTG
>Aprobe811
CTCATATTTTTGGCAAG
>Aprobe1303
CTCATCAAAAGCAGAGA
>Aprobe1205
CTCATCCATCTTCCATC
>Aprobe77
CTCATTTCAAAAGAGGG
>Aprobe415
CTCATTTGAAGCAATTT
>Aprobe465
CTCCAATTTGAATGATG
>Aprobe342
CTCCACTCCTGGTTCTT
>Aprobe899
CTCCAGAAATTTCGATC
>Aprobe946
CTCCATCACCATTGTCC
>Aprobe135
CTCCCCGCCCACGGAAA
>Aprobe51
CTCCGAAGAAATAAGAT
>Aprobe1248
CTCCGCAGGCCAAATCA
>Aprobe1103
CTCCGCGGGGGAAGCTT
>Aprobe990
CTCCGGACCTTCTAGGA
>Aprobe220
CTCCGTATTTCCAGTGA
>Aprobe347
CTCCTGGTTCTTATGGC
>Aprobe127
CTCGAAAACTCCCCGCC
>Aprobe367
CTCGTCCTTTATGATAA
>Aprobe562
CTCGTTCGGTCTGATTA
>Aprobe1330
CTCTATTGTCAAGCTGT
>Aprobe720
CTCTCAATATTAATGCA
>Aprobe792
CTCTCACTTGATCCACC
>Aprobe1441
CTCTCAGACGAGAAGGC
>Aprobe860
CTCTCATAAGCACTTCT
>Aprobe1301
CTCTCATCAAAAGCAGA
>Aprobe897
CTCTCCAGAAATTTCGA
>Aprobe537
CTCTCTGATGCAGGGCT
>Aprobe247
CTCTCTGCTTTTGATGA
>Aprobe477
CTCTGATGAAGCTTAAC
>Aprobe539
CTCTGATGCAGGGCTCG
>Aprobe249
CTCTGCTTTTGATGAGA
>Aprobe160
CTCTGGTTTTGCACCTT
>Aprobe323
CTCTGTTGATTAGTGTT
>Aprobe1178
CTCTTGAACTGAGAAGC
>Aprobe1065
CTCTTGTCCTCTGGTAT
>Aprobe545
CTCTTGTGTGCTGGATT
>Aprobe503
CTCTTGTTCGAACCGGA
>Aprobe813
CTCTTTGTGCAGCTGTT
>Aprobe1476
CTCTTTTGAAATGAGTA
>Aprobe640
CTCTTTTTCGAAGTCGT
>Aprobe179
CTGAACTTAAACTCAGT
>Aprobe714
CTGACCCTCTCAATATT
>Aprobe541
CTGACTCTTGTGTGCTG
>Aprobe113
CTGAGATTAGGTCATCC
>Aprobe207
CTGAGGTTCTTCCCTCC
>Aprobe28
CTGAGTGACATCAAAAT
>Aprobe1373
CTGAGTTTAAGTTCAGT
>Aprobe622
CTGATCAGAATGATCAA
>Aprobe938
CTGATCAGCTCCATCAC
>Aprobe479
CTGATGAAGCTTAACAA
>Aprobe541
CTGATGCAGGGCTCGAC
>Aprobe89
CTGATGGGGATCGCCAG
>Aprobe572
CTGATTAGGCTGTACAC
>Aprobe302
CTGATTTGGCCTGCGGA
>Aprobe743
CTGCACAAAGAGCAATG
>Aprobe975
CTGCAGCACCTGCAGCT
>Aprobe984
CTGCAGCTCCGGACCTT
>Aprobe669
CTGCAGGTCCATACACA
>Aprobe578
CTGCAGGTGCTGCAGTC
>Aprobe893
CTGCAGTATCCAGTGGG
>Aprobe587
CTGCAGTCAAAGGAATC
>Aprobe1018
CTGCATCAGAGAGCACA
>Aprobe830
CTGCATTAATATTGAGA
>Aprobe1052
CTGCATTTGAAGATTTA
>Aprobe240
CTGCCATGACAGTTGAT
>Aprobe312
CTGCGGAGGCCCTCTGT
>Aprobe1049
CTGCTGCATTTGAAGAT
>Aprobe251
CTGCTTTTGATGAGAGA
>Aprobe1334
CTGGAAATACGGAGGGA
>Aprobe280
CTGGAAGAACACCCCAG
>Aprobe663
CTGGAGAGGTGAGAATG
>Aprobe662
CTGGATACTGCAGGTCC
>Aprobe555
CTGGATTCTCGTTCGGT
>Aprobe459
CTGGCACTCCAATTTGA
>Aprobe1462
CTGGCGATCCCCATCAG
>Aprobe402
CTGGCGTCAAGCCAACA
>Aprobe589
CTGGCTGTTTTGAAGTA
>Aprobe1037
CTGGGATCCATTCCGGT
>Aprobe1271
CTGGGGTGTTCTTCCAG
>Aprobe777
CTGGGTTCCGACTTTCT
>Aprobe437
CTGGTCTAACTCACATG
>Aprobe350
CTGGTTCTTATGGCCCA
>Aprobe162
CTGGTTTTGCACCTTCC
>Aprobe1283
CTGTACAAAGAAACCTC
>Aprobe581
CTGTACACCTGGCTGTT
>Aprobe1316
CTGTCATGGCAGCATTC
>Aprobe1131
CTGTCGCATCCTCACCA
>Aprobe1486
CTGTTCATAAGACCGTT
>Aprobe325
CTGTTGATTAGTGTTTC
>Aprobe825
CTGTTTGAAATTTTCCT
>Aprobe1343
CTGTTTTGGATCAACCG
>Aprobe184
CTTAAACTCAGTGATTA
>Aprobe721
CTTAAAGGAAAATTTCA
>Aprobe497
CTTAAATCTTCAAATGC
>Aprobe488
CTTAACAATCTTAAATC
>Aprobe1252
CTTAGGATCTTTCCCCG
>Aprobe698
CTTATGAGAGAATGTGC
>Aprobe185
CTTATGATTTCTGCCCT
>Aprobe1502
CTTATTTCTTCGGAGAC
>Aprobe1172
CTTATTTCTTCTTTATC
>Aprobe964
CTTCAAAACAGCCAGGT
>Aprobe1142
CTTCAAATGAGAACATG
>Aprobe504
CTTCAAATGCAGCAGAA
>Aprobe1362
CTTCATAATCACTGAGT
>Aprobe1080
CTTCATCAGAGGGACCA
>Aprobe69
CTTCATTACTCATTTCA
>Aprobe1281
CTTCCAGATATCTATTC
>Aprobe174
CTTCCATCATTCTTATG
>Aprobe1214
CTTCCATCTATTCTTTT
>Aprobe451
CTTCCCCCGCGGAGATA
>Aprobe1429
CTTCCCGACGGATGACC
>Aprobe215
CTTCCCTCCGTATTTCC
>Aprobe156
CTTCCTCTGGTTTTGCA
>Aprobe915
CTTCGAAAAAGAGGGAT
>Aprobe374
CTTCTCAGTTCAAGAGT
>Aprobe1298
CTTCTCTCATCAAAAGC
>Aprobe872
CTTCTTGTTTTCCGCCC
>Aprobe1179
CTTCTTTATCATAAAGG
>Aprobe1180
CTTGAACTGAGAAGCGG
>Aprobe225
CTTGACAATAGAGAAAA
>Aprobe1509
CTTGAGACGCCATGATT
>Aprobe798
CTTGATCCACCATTGCT
>Aprobe392
CTTGATCCCATATTATC
>Aprobe740
CTTGCCAAAAATATGAG
>Aprobe936
CTTGGTGGGAATAGACC
>Aprobe1067
CTTGTCCTCTGGTATGT
>Aprobe547
CTTGTGTGCTGGATTCT
>Aprobe505
CTTGTTCGAACCGGAAT
>Aprobe875
CTTGTTTTCCGCCCATT
>Aprobe23
CTTTAATTGTCGTACTC
>Aprobe1182
CTTTATCATAAAGGACG
>Aprobe373
CTTTATGATAAAGAAGA
>Aprobe1260
CTTTCCCCGCGCTGGGG
>Aprobe1415
CTTTCCGTGGGCGGGGA
>Aprobe788
CTTTCTCTCACTTGATC
>Aprobe969
CTTTGACTGCAGCACCT
>Aprobe468
CTTTGGTCCCTCTGATG
>Aprobe815
CTTTGTGCAGCTGTTTG
>Aprobe1478
CTTTTGAAATGAGTAAT
>Aprobe254
CTTTTGATGAGAGAAGG
>Aprobe1226
CTTTTGTATATGGGCCC
>Aprobe642
CTTTTTCGAAGTCGTAC
>Aprobe1544
GAAAAAATACCCTTGTT
>Aprobe919
GAAAAAGAGGGATATTC
>Aprobe1306
GAAAAATCAACTGTCAT
>Aprobe684
GAAAACAAGAAGTGCTT
>Aprobe130
GAAAACTCCCCGCCCAC
>Aprobe728
GAAAATTTCAAACAGCT
>Aprobe5
GAAACAAGGGTATTTTT
>Aprobe1226
GAAACACTAATCAACAG
>Aprobe85
GAAACTGATGGGGATCG
>Aprobe148
GAAAGACACTTCCTCTG
>Aprobe303
GAAAGATCCTAAGAAAA
>Aprobe446
GAAAGCTTCCCCCGCGG
>Aprobe610
GAAAGGGTCTATTCCCA
>Aprobe775
GAAAGTCGGAACCCAGG
>Aprobe58
GAAATAAGATCCTTCAT
>Aprobe1337
GAAATACGGAGGGAAGA
>Aprobe1372
GAAATCATAAGAATGAT
>Aprobe1483
GAAATGAGTAATGAAGG
>Aprobe904
GAAATTTCGATCGTTGA
>Aprobe656
GAAATTTCTGGAGAGGT
>Aprobe1056
GAACAAGAGCTCTTGTC
>Aprobe286
GAACACCCCAGCGCGGG
>Aprobe1152
GAACATGGATAATATGG
>Aprobe1211
GAACCAGGAGTGGAGGA
>Aprobe783
GAACCCAGGAAATGCTG
>Aprobe1461
GAACCCGATCGTGCCCT
>Aprobe512
GAACCGGAATGGATCCC
>Aprobe999
GAACGAGAATCCAGCAC
>Aprobe364
GAACTCGTCCTTTATGA
>Aprobe1183
GAACTGAGAAGCGGGTA
>Aprobe181
GAACTTAAACTCAGTGA
>Aprobe55
GAAGAAATAAGATCCTT
>Aprobe385
GAAGAAATAAGGCGAAT
>Aprobe283
GAAGAACACCCCAGCGC
>Aprobe1525
GAAGAGTACGACAATTA
>Aprobe805
GAAGATCTCATATTTTT
>Aprobe135
GAAGATGATTGATGGAA
>Aprobe350
GAAGATGGATGAGGGAA
>Aprobe1060
GAAGATTTAAGATTGTT
>Aprobe422
GAAGCAATTTGTACTCC
>Aprobe484
GAAGCTTAACAATCTTA
>Aprobe266
GAAGGAATAGATATCTG
>Aprobe1495
GAAGGATCTTATTTCTT
>Aprobe1452
GAAGGCAACGAACCCGA
>Aprobe202
GAAGGGCGGTTGATCCA
>Aprobe566
GAAGGTCCGGAGCTGCA
>Aprobe1390
GAAGGTGCAAAACCAGA
>Aprobe649
GAAGTCGTACCCACTGG
>Aprobe692
GAAGTGCTTATGAGAGA
>Aprobe1408
GAAGTGTCTTTCCGTGG
>Aprobe944
GAATAGACCCTTTCAAA
>Aprobe270
GAATAGATATCTGGAAG
>Aprobe341
GAATAGATGGAAGATGG
>Aprobe632
GAATATCCCTCTTTTTC
>Aprobe1005
GAATCCAGCACACAAGA
>Aprobe599
GAATCGGGACAATGGTG
>Aprobe629
GAATGATCAAACGGGGG
>Aprobe1382
GAATGATGGAAGGTGCA
>Aprobe105
GAATGCAACTGAGATTA
>Aprobe235
GAATGCTGCCATGACAG
>Aprobe518
GAATGGATCCCAGAATG
>Aprobe675
GAATGGGCGGAAAACAA
>Aprobe530
GAATGTGCTCTCTGATG
>Aprobe846
GAATGTTGCACATTCTC
>Aprobe495
GACAAGAGCTCTTGTTC
>Aprobe606
GACAATGGTGATGGAGC
>Aprobe1534
GACAATTAAAGAAAAAA
>Aprobe152
GACACTTCCTCTGGTTT
>Aprobe432
GACAGCTGGTCTAACTC
>Aprobe247
GACAGTTGATTTTTCAA
>Aprobe34
GACATCAAAATCATGGC
>Aprobe1092
GACCAAAGTATCTCCGC
>Aprobe1125
GACCAGCTGTCGCATCC
>Aprobe716
GACCCTCTCAATATTAA
>Aprobe995
GACCGAACGAGAATCCA
>Aprobe1496
GACCGTTTGGTGCCTTG
>Aprobe1442
GACCTAATCTCAGTTGC
>Aprobe890
GACCTGCAGTATCCAGT
>Aprobe1447
GACGAGAAGGCAACGAA
>Aprobe1195
GACGAGTTCCCTCATCC
>Aprobe1514
GACGCCATGATTTTGAT
>Aprobe1435
GACGGATGACCTAATCT
>Aprobe543
GACTCTTGTGTGCTGGA
>Aprobe973
GACTGCAGCACCTGCAG
>Aprobe913
GACTTCGAAAAAGAGGG
>Aprobe786
GACTTTCTCTCACTTGA
>Aprobe773
GAGAAAGTCGGAACCCA
>Aprobe1150
GAGAACATGGATAATAT
>Aprobe264
GAGAAGGAATAGATATC
>Aprobe1450
GAGAAGGCAACGAACCC
>Aprobe1003
GAGAATCCAGCACACAA
>Aprobe673
GAGAATGGGCGGAAAAC
>Aprobe705
GAGAATGTGCAACATTC
>Aprobe1512
GAGACGCCATGATTTTG
>Aprobe771
GAGAGAAAGTCGGAACC
>Aprobe262
GAGAGAAGGAATAGATA
>Aprobe703
GAGAGAATGTGCAACAT
>Aprobe1026
GAGAGCACATTCTGGGA
>Aprobe843
GAGAGGGTCAGTTGCTC
>Aprobe666
GAGAGGTGAGAATGGGC
>Aprobe462
GAGATACTTTGGTCCCT
>Aprobe115
GAGATTAGGTCATCCGT
>Aprobe708
GAGCAACTGACCCTCTC
>Aprobe752
GAGCAATGGTGGATCAA
>Aprobe1028
GAGCACATTCTGGGATC
>Aprobe1013
GAGCCCTGCATCAGAGA
>Aprobe1062
GAGCTCTTGTCCTCTGG
>Aprobe500
GAGCTCTTGTTCGAACC
>Aprobe619
GAGCTGATCAGAATGAT
>Aprobe575
GAGCTGCAGGTGCTGCA
>Aprobe1223
GAGGAAACACTAATCAA
>Aprobe1405
GAGGAAGTGTCTTTCCG
>Aprobe492
GAGGACAAGAGCTCTTG
>Aprobe424
GAGGATGCGACAGCTGG
>Aprobe317
GAGGCCCTCTGTTGATT
>Aprobe360
GAGGGAACTCGTCCTTT
>Aprobe1345
GAGGGAAGAACCTCAGA
>Aprobe1088
GAGGGACCAAAGTATCT
>Aprobe925
GAGGGATATTCCTTGGT
>Aprobe89
GAGGGCACGATCGGGTT
>Aprobe1365
GAGGGCAGAAATCATAA
>Aprobe323
GAGGGCCCATATACAAA
>Aprobe1242
GAGGGCCTCCGCAGGCC
>Aprobe845
GAGGGTCAGTTGCTCAC
>Aprobe668
GAGGTGAGAATGGGCGG
>Aprobe209
GAGGTTCTTCCCTCCGT
>Aprobe268
GAGGTTTCTTTGTACAG
>Aprobe1488
GAGTAATGAAGGATCTT
>Aprobe1130
GAGTACAAATTGCTTCA
>Aprobe1528
GAGTACGACAATTAAAG
>Aprobe387
GAGTACTTGATCCCATA
>Aprobe1020
GAGTCAGCTGGTGTGGA
>Aprobe30
GAGTGACATCAAAATCA
>Aprobe1541
GAGTGATTATTAACCCT
>Aprobe1100
GAGTGCCAGATCATCAT
>Aprobe1218
GAGTGGAGGAAACACTA
>Aprobe1119
GAGTTAGACCAGCTGTC
>Aprobe1198
GAGTTCCCTCATCCATC
>Aprobe1375
GAGTTTAAGTTCAGTGC
>Aprobe379
GATAAAGAAGAAATAAG
>Aprobe1159
GATAATATGGGATCAAG
>Aprobe665
GATACTGCAGGTCCATA
>Aprobe464
GATACTTTGGTCCCTCT
>Aprobe1287
GATATCTATTCCTTCTC
>Aprobe275
GATATCTGGAAGAACAC
>Aprobe929
GATATTCCTTGGTGGGA
>Aprobe1351
GATCAACCGCCCTTCAT
>Aprobe645
GATCAACGATCGAAATT
>Aprobe1169
GATCAAGTACTCTTGAA
>Aprobe763
GATCAAGTGAGAGAAAG
>Aprobe624
GATCAGAATGATCAAAC
>Aprobe940
GATCAGCTCCATCACCA
>Aprobe1108
GATCATCATGTGAGTTA
>Aprobe931
GATCATTCTGATCAGCT
>Aprobe213
GATCCAAAACAGCTTGA
>Aprobe801
GATCCACCATTGCTCTT
>Aprobe1041
GATCCATTCCGGTTCGA
>Aprobe523
GATCCCAGAATGTGCTC
>Aprobe395
GATCCCATATTATCCAT
>Aprobe1467
GATCCCCATCAGTTTCC
>Aprobe65
GATCCTTCATTACTCAT
>Aprobe652
GATCGAAATTTCTGGAG
>Aprobe801
GATCGAAGATCTCATAT
>Aprobe97
GATCGCCAGAATGCAAC
>Aprobe97
GATCGGGTTCGTTGCCT
>Aprobe1467
GATCGTGCCCTCTTTTG
>Aprobe808
GATCTCATATTTTTGGC
>Aprobe827
GATCTGCATTAATATTG
>Aprobe456
GATCTGGCACTCCAATT
>Aprobe1499
GATCTTATTTCTTCGGA
>Aprobe737
GATCTTGCCAAAAATAT
>Aprobe1257
GATCTTTCCCCGCGCTG
>Aprobe481
GATGAAGCTTAACAATC
>Aprobe1439
GATGACCTAATCTCAGT
>Aprobe259
GATGAGAGAAGGAATAG
>Aprobe357
GATGAGGGAACTCGTCC
>Aprobe453
GATGATCTGGCACTCCA
>Aprobe138
GATGATTGATGGAATTG
>Aprobe543
GATGCAGGGCTCGACCC
>Aprobe427
GATGCGACAGCTGGTCT
>Aprobe81
GATGGAAACTGATGGGG
>Aprobe346
GATGGAAGATGGATGAG
>Aprobe1386
GATGGAAGGTGCAAAAC
>Aprobe145
GATGGAATTGGGCGATT
>Aprobe615
GATGGAGCTGATCAGAA
>Aprobe353
GATGGATGAGGGAACTC
>Aprobe91
GATGGGGATCGCCAGAA
>Aprobe1528
GATGTCACTCAGTGAGT
>Aprobe574
GATTAGGCTGTACACCT
>Aprobe117
GATTAGGTCATCCGTCG
>Aprobe330
GATTAGTGTTTCCTCCA
>Aprobe196
GATTATGAAGGGCGGTT
>Aprobe1545
GATTATTAACCCTGCTT
>Aprobe964
GATTCCTTTGACTGCAG
>Aprobe558
GATTCTCGTTCGGTCTG
>Aprobe141
GATTGATGGAATTGGGC
>Aprobe1070
GATTGTTAAGCTTCATC
>Aprobe1063
GATTTAAGATTGTTAAG
>Aprobe190
GATTTCTGCCCTCATGT
>Aprobe304
GATTTGGCCTGCGGAGG
>Aprobe701
GATTTGTGAGCAACTGA
>Aprobe1522
GATTTTGATGTCACTCA
>Aprobe1396
GCAAAACCAGAGGAAGT
>Aprobe2
GCAAAAGCAGGGTTAAT
>Aprobe481
GCAACATACCAGAGGAC
>Aprobe1456
GCAACGAACCCGATCGT
>Aprobe710
GCAACTGACCCTCTCAA
>Aprobe109
GCAACTGAGATTAGGTC
>Aprobe823
GCAAGATCTGCATTAAT
>Aprobe697
GCAAGATTTGTGAGCAA
>Aprobe754
GCAATGGTGGATCAAGT
>Aprobe425
GCAATTTGTACTCCCCT
>Aprobe745
GCACAAAGAGCAATGGT
>Aprobe1012
GCACACAAGAGTCAGCT
>Aprobe297
GCACACTGATTTGGCCT
>Aprobe853
GCACATTCTCTCATAAG
>Aprobe1030
GCACATTCTGGGATCCA
>Aprobe1390
GCACATTTGGATGTAGA
>Aprobe59
GCACCAAACGGTCTTAT
>Aprobe980
GCACCTGCAGCTCCGGA
>Aprobe170
GCACCTTCCATCATTCT
>Aprobe93
GCACGATCGGGTTCGTT
>Aprobe462
GCACTCCAATTTGAATG
>Aprobe176
GCACTGAACTTAAACTC
>Aprobe869
GCACTTCTTGTTTTCCG
>Aprobe1369
GCAGAAATCATAAGAAT
>Aprobe1522
GCAGAAGAGTACGACAA
>Aprobe1313
GCAGAGAGCACCATTTT
>Aprobe734
GCAGATCTTGCCAAAAA
>Aprobe977
GCAGCACCTGCAGCTCC
>Aprobe1324
GCAGCATTCACTGGAAA
>Aprobe986
GCAGCTCCGGACCTTCT
>Aprobe821
GCAGCTGTTTGAAATTT
>Aprobe1252
GCAGGCCAAATCAGTGT
>Aprobe8
GCAGGGTTAATAATCAC
>Aprobe689
GCAGGTAGGCAAGATTT
>Aprobe580
GCAGGTGCTGCAGTCAA
>Aprobe895
GCAGTATCCAGTGGGTA
>Aprobe589
GCAGTCAAAGGAATCGG
>Aprobe1020
GCATCAGAGAGCACATT
>Aprobe1136
GCATCCTCACCATTGTT
>Aprobe832
GCATTAATATTGAGAGG
>Aprobe1327
GCATTCACTGGAAATAC
>Aprobe1457
GCATTCTGGCGATCCCC
>Aprobe770
GCATTTCCTGGGTTCCG
>Aprobe1054
GCATTTGAAGATTTAAG
>Aprobe743
GCCAAAAATATGAGATC
>Aprobe1256
GCCAAATCAGTGTGCAA
>Aprobe412
GCCAACAATGGTGAGGA
>Aprobe101
GCCAGAATGCAACTGAG
>Aprobe1104
GCCAGATCATCATGTGA
>Aprobe974
GCCAGGTGTACAGCCTA
>Aprobe1204
GCCATAAGAACCAGGAG
>Aprobe527
GCCATCCACACCAGCTG
>Aprobe242
GCCATGACAGTTGATTT
>Aprobe1517
GCCATGATTTTGATGTC
>Aprobe1043
GCCATTCTGCTGCATTT
>Aprobe1410
GCCCAATTCCATCAATC
>Aprobe141
GCCCACGGAAAGACACT
>Aprobe327
GCCCATATACAAAAGAA
>Aprobe885
GCCCATTCTCACCTCTC
>Aprobe320
GCCCTCTGTTGATTAGT
>Aprobe1473
GCCCTCTTTTGAAATGA
>Aprobe1015
GCCCTGCATCAGAGAGC
>Aprobe1359
GCCCTTCATAATCACTG
>Aprobe986
GCCTAATCAGACCGAAC
>Aprobe1246
GCCTCCGCAGGCCAAAT
>Aprobe310
GCCTGCGGAGGCCCTCT
>Aprobe1170
GCCTTATTTCTTCTTTA
>Aprobe110
GCCTTCTCGTCTGAGAG
>Aprobe1507
GCCTTGAGACGCCATGA
>Aprobe430
GCGACAGCTGGTCTAAC
>Aprobe1465
GCGATCCCCATCAGTTT
>Aprobe296
GCGCGGGGAAAGATCCT
>Aprobe1268
GCGCTGGGGTGTTCTTC
>Aprobe681
GCGGAAAACAAGAAGTG
>Aprobe459
GCGGAGATACTTTGGTC
>Aprobe314
GCGGAGGCCCTCTGTTG
>Aprobe298
GCGGGGAAAGATCCTAA
>Aprobe1425
GCGGGGAGTTTTCGAGC
>Aprobe207
GCGGTTGATCCAAAACA
>Aprobe405
GCGTCAAGCCAACAATG
>Aprobe49
GCGTCTCAAGGCACCAA
>Aprobe856
GCTCACAAATCTTGCCT
>Aprobe945
GCTCCATCACCATTGTC
>Aprobe989
GCTCCGGACCTTCTAGG
>Aprobe126
GCTCGAAAACTCCCCGC
>Aprobe536
GCTCTCTGATGCAGGGC
>Aprobe246
GCTCTCTGCTTTTGATG
>Aprobe1064
GCTCTTGTCCTCTGGTA
>Aprobe502
GCTCTTGTTCGAACCGG
>Aprobe812
GCTCTTTGTGCAGCTGT
>Aprobe540
GCTGACTCTTGTGTGCT
>Aprobe621
GCTGATCAGAATGATCA
>Aprobe742
GCTGCACAAAGAGCAAT
>Aprobe577
GCTGCAGGTGCTGCAGT
>Aprobe586
GCTGCAGTCAAAGGAAT
>Aprobe1051
GCTGCATTTGAAGATTT
>Aprobe239
GCTGCCATGACAGTTGA
>Aprobe554
GCTGGATTCTCGTTCGG
>Aprobe1270
GCTGGGGTGTTCTTCCA
>Aprobe436
GCTGGTCTAACTCACAT
>Aprobe580
GCTGTACACCTGGCTGT
>Aprobe1130
GCTGTCGCATCCTCACC
>Aprobe824
GCTGTTTGAAATTTTCC
>Aprobe1342
GCTGTTTTGGATCAACC
>Aprobe487
GCTTAACAATCTTAAAT
>Aprobe697
GCTTATGAGAGAATGTG
>Aprobe1141
GCTTCAAATGAGAACAT
>Aprobe1079
GCTTCATCAGAGGGACC
>Aprobe450
GCTTCCCCCGCGGAGAT
>Aprobe373
GCTTCTCAGTTCAAGAG
>Aprobe224
GCTTGACAATAGAGAAA
>Aprobe253
GCTTTTGATGAGAGAAG
>Aprobe683
GGAAAACAAGAAGTGCT
>Aprobe727
GGAAAATTTCAAACAGC
>Aprobe1225
GGAAACACTAATCAACA
>Aprobe84
GGAAACTGATGGGGATC
>Aprobe147
GGAAAGACACTTCCTCT
>Aprobe302
GGAAAGATCCTAAGAAA
>Aprobe1336
GGAAATACGGAGGGAAG
>Aprobe782
GGAACCCAGGAAATGCT
>Aprobe363
GGAACTCGTCCTTTATG
>Aprobe282
GGAAGAACACCCCAGCG
>Aprobe134
GGAAGATGATTGATGGA
>Aprobe349
GGAAGATGGATGAGGGA
>Aprobe1389
GGAAGGTGCAAAACCAG
>Aprobe1407
GGAAGTGTCTTTCCGTG
>Aprobe943
GGAATAGACCCTTTCAA
>Aprobe269
GGAATAGATATCTGGAA
>Aprobe631
GGAATATCCCTCTTTTT
>Aprobe598
GGAATCGGGACAATGGT
>Aprobe517
GGAATGGATCCCAGAAT
>Aprobe494
GGACAAGAGCTCTTGTT
>Aprobe605
GGACAATGGTGATGGAG
>Aprobe1091
GGACCAAAGTATCTCCG
>Aprobe889
GGACCTGCAGTATCCAG
>Aprobe1194
GGACGAGTTCCCTCATC
>Aprobe665
GGAGAGGTGAGAATGGG
>Aprobe461
GGAGATACTTTGGTCCC
>Aprobe618
GGAGCTGATCAGAATGA
>Aprobe574
GGAGCTGCAGGTGCTGC
>Aprobe1222
GGAGGAAACACTAATCA
>Aprobe316
GGAGGCCCTCTGTTGAT
>Aprobe1344
GGAGGGAAGAACCTCAG
>Aprobe322
GGAGGGCCCATATACAA
>Aprobe267
GGAGGTTTCTTTGTACA
>Aprobe1129
GGAGTACAAATTGCTTC
>Aprobe1099
GGAGTGCCAGATCATCA
>Aprobe1217
GGAGTGGAGGAAACACT
>Aprobe1158
GGATAATATGGGATCAA
>Aprobe664
GGATACTGCAGGTCCAT
>Aprobe928
GGATATTCCTTGGTGGG
>Aprobe1350
GGATCAACCGCCCTTCA
>Aprobe644
GGATCAACGATCGAAAT
>Aprobe1168
GGATCAAGTACTCTTGA
>Aprobe762
GGATCAAGTGAGAGAAA
>Aprobe1040
GGATCCATTCCGGTTCG
>Aprobe522
GGATCCCAGAATGTGCT
>Aprobe96
GGATCGCCAGAATGCAA
>Aprobe1498
GGATCTTATTTCTTCGG
>Aprobe1256
GGATCTTTCCCCGCGCT
>Aprobe1438
GGATGACCTAATCTCAG
>Aprobe356
GGATGAGGGAACTCGTC
>Aprobe426
GGATGCGACAGCTGGTC
>Aprobe557
GGATTCTCGTTCGGTCT
>Aprobe1455
GGCAACGAACCCGATCG
>Aprobe822
GGCAAGATCTGCATTAA
>Aprobe696
GGCAAGATTTGTGAGCA
>Aprobe58
GGCACCAAACGGTCTTA
>Aprobe92
GGCACGATCGGGTTCGT
>Aprobe461
GGCACTCCAATTTGAAT
>Aprobe1368
GGCAGAAATCATAAGAA
>Aprobe1323
GGCAGCATTCACTGGAA
>Aprobe688
GGCAGGTAGGCAAGATT
>Aprobe1255
GGCCAAATCAGTGTGCA
>Aprobe1203
GGCCATAAGAACCAGGA
>Aprobe326
GGCCCATATACAAAAGA
>Aprobe319
GGCCCTCTGTTGATTAG
>Aprobe1245
GGCCTCCGCAGGCCAAA
>Aprobe309
GGCCTGCGGAGGCCCTC
>Aprobe1464
GGCGATCCCCATCAGTT
>Aprobe680
GGCGGAAAACAAGAAGT
>Aprobe1424
GGCGGGGAGTTTTCGAG
>Aprobe206
GGCGGTTGATCCAAAAC
>Aprobe404
GGCGTCAAGCCAACAAT
>Aprobe48
GGCGTCTCAAGGCACCA
>Aprobe579
GGCTGTACACCTGGCTG
>Aprobe301
GGGAAAGATCCTAAGAA
>Aprobe362
GGGAACTCGTCCTTTAT
>Aprobe133
GGGAAGATGATTGATGG
>Aprobe942
GGGAATAGACCCTTTCA
>Aprobe604
GGGACAATGGTGATGGA
>Aprobe1090
GGGACCAAAGTATCTCC
>Aprobe266
GGGAGGTTTCTTTGTAC
>Aprobe1128
GGGAGTACAAATTGCTT
>Aprobe927
GGGATATTCCTTGGTGG
>Aprobe643
GGGATCAACGATCGAAA
>Aprobe1167
GGGATCAAGTACTCTTG
>Aprobe1039
GGGATCCATTCCGGTTC
>Aprobe95
GGGATCGCCAGAATGCA
>Aprobe91
GGGCACGATCGGGTTCG
>Aprobe1367
GGGCAGAAATCATAAGA
>Aprobe1202
GGGCCATAAGAACCAGG
>Aprobe325
GGGCCCATATACAAAAG
>Aprobe1244
GGGCCTCCGCAGGCCAA
>Aprobe679
GGGCGGAAAACAAGAAG
>Aprobe1423
GGGCGGGGAGTTTTCGA
>Aprobe205
GGGCGGTTGATCCAAAA
>Aprobe300
GGGGAAAGATCCTAAGA
>Aprobe1127
GGGGAGTACAAATTGCT
>Aprobe642
GGGGATCAACGATCGAA
>Aprobe94
GGGGATCGCCAGAATGC
>Aprobe641
GGGGGATCAACGATCGA
>Aprobe1273
GGGGTGTTCTTCCAGAT
>Aprobe907
GGGTACGACTTCGAAAA
>Aprobe12
GGGTATTTTTTCTTTAA
>Aprobe847
GGGTCAGTTGCTCACAA
>Aprobe1008
GGGTCGAGCCCTGCATC
>Aprobe614
GGGTCTATTCCCACCAA
>Aprobe1274
GGGTGTTCTTCCAGATA
>Aprobe11
GGGTTAATAATCACTCA
>Aprobe779
GGGTTCCGACTTTCTCT
>Aprobe101
GGGTTCGTTGCCTTCTC
>Aprobe908
GGTACGACTTCGAAAAA
>Aprobe692
GGTAGGCAAGATTTGTG
>Aprobe13
GGTATTTTTTCTTTAAT
>Aprobe848
GGTCAGTTGCTCACAAA
>Aprobe122
GGTCATCCGTCGGGAAG
>Aprobe472
GGTCCCTCTGATGAAGC
>Aprobe569
GGTCCGGAGCTGCAGGT
>Aprobe1009
GGTCGAGCCCTGCATCA
>Aprobe439
GGTCTAACTCACATGAT
>Aprobe615
GGTCTATTCCCACCAAG
>Aprobe569
GGTCTGATTAGGCTGTA
>Aprobe670
GGTGAGAATGGGCGGAA
>Aprobe421
GGTGAGGATGCGACAGC
>Aprobe612
GGTGATGGAGCTGATCA
>Aprobe1393
GGTGCAAAACCAGAGGA
>Aprobe1504
GGTGCCTTGAGACGCCA
>Aprobe243
GGTGCTCTCTGCTTTTG
>Aprobe583
GGTGCTGCAGTCAAAGG
>Aprobe759
GGTGGATCAAGTGAGAG
>Aprobe939
GGTGGGAATAGACCCTT
>Aprobe978
GGTGTACAGCCTAATCA
>Aprobe1275
GGTGTTCTTCCAGATAT
>Aprobe12
GGTTAATAATCACTCAC
>Aprobe780
GGTTCCGACTTTCTCTC
>Aprobe1051
GGTTCGAACAAGAGCTC
>Aprobe102
GGTTCGTTGCCTTCTCG
>Aprobe211
GGTTCTTCCCTCCGTAT
>Aprobe209
GGTTGATCCAAAACAGC
>Aprobe293
GGTTGCACACTGATTTG
>Aprobe270
GGTTTCTTTGTACAGAA
>Aprobe164
GGTTTTGCACCTTCCAT
>Aprobe1490
GTAATGAAGGATCTTAT
>Aprobe1285
GTACAAAGAAACCTCCC
>Aprobe1132
GTACAAATTGCTTCAAA
>Aprobe583
GTACACCTGGCTGTTTT
>Aprobe981
GTACAGCCTAATCAGAC
>Aprobe655
GTACCCACTGGATACTG
>Aprobe367
GTACCCGCTTCTCAGTT
>Aprobe1530
GTACGACAATTAAAGAA
>Aprobe909
GTACGACTTCGAAAAAG
>Aprobe1175
GTACTCTTGAACTGAGA
>Aprobe389
GTACTTGATCCCATATT
>Aprobe2
GTAGAAACAAGGGTATT
>Aprobe693
GTAGGCAAGATTTGTGA
>Aprobe290
GTAGGTTGCACACTGAT
>Aprobe898
GTATCCAGTGGGTACGA
>Aprobe1099
GTATCTCCGCGGGGGAA
>Aprobe885
GTATGGACCTGCAGTAT
>Aprobe224
GTATTTCCAGTGAATGC
>Aprobe14
GTATTTTTTCTTTAATT
>Aprobe592
GTCAAAGGAATCGGGAC
>Aprobe407
GTCAAGCCAACAATGGT
>Aprobe1337
GTCAAGCTGTTTTGGAT
>Aprobe1531
GTCACTCAGTGAGTGAT
>Aprobe1022
GTCAGCTGGTGTGGATG
>Aprobe849
GTCAGTTGCTCACAAAT
>Aprobe123
GTCATCCGTCGGGAAGA
>Aprobe1318
GTCATGGCAGCATTCAC
>Aprobe959
GTCCCGATTCCTTTGAC
>Aprobe473
GTCCCTCTGATGAAGCT
>Aprobe570
GTCCGGAGCTGCAGGTG
>Aprobe1070
GTCCTCTGGTATGTTGC
>Aprobe370
GTCCTTTATGATAAAGA
>Aprobe1010
GTCGAGCCCTGCATCAG
>Aprobe1133
GTCGCATCCTCACCATT
>Aprobe779
GTCGGAACCCAGGAAAT
>Aprobe130
GTCGGGAAGATGATTGA
>Aprobe652
GTCGTACCCACTGGATA
>Aprobe440
GTCTAACTCACATGATG
>Aprobe616
GTCTATTCCCACCAAGG
>Aprobe51
GTCTCAAGGCACCAAAC
>Aprobe49
GTCTCCGAAGAAATAAG
>Aprobe570
GTCTGATTAGGCTGTAC
>Aprobe1413
GTCTTTCCGTGGGCGGG
>Aprobe233
GTGAATGCTGCCATGAC
>Aprobe32
GTGACATCAAAATCATG
>Aprobe671
GTGAGAATGGGCGGAAA
>Aprobe769
GTGAGAGAAAGTCGGAA
>Aprobe706
GTGAGCAACTGACCCTC
>Aprobe422
GTGAGGATGCGACAGCT
>Aprobe1539
GTGAGTGATTATTAACC
>Aprobe1117
GTGAGTTAGACCAGCTG
>Aprobe613
GTGATGGAGCTGATCAG
>Aprobe194
GTGATTATGAAGGGCGG
>Aprobe1543
GTGATTATTAACCCTGC
>Aprobe1394
GTGCAAAACCAGAGGAA
>Aprobe1388
GTGCACATTTGGATGTA
>Aprobe174
GTGCACTGAACTTAAAC
>Aprobe819
GTGCAGCTGTTTGAAAT
>Aprobe1102
GTGCCAGATCATCATGT
>Aprobe1471
GTGCCCTCTTTTGAAAT
>Aprobe1505
GTGCCTTGAGACGCCAT
>Aprobe534
GTGCTCTCTGATGCAGG
>Aprobe244
GTGCTCTCTGCTTTTGA
>Aprobe584
GTGCTGCAGTCAAAGGA
>Aprobe552
GTGCTGGATTCTCGTTC
>Aprobe695
GTGCTTATGAGAGAATG
>Aprobe1220
GTGGAGGAAACACTAAT
>Aprobe760
GTGGATCAAGTGAGAGA
>Aprobe940
GTGGGAATAGACCCTTT
>Aprobe1421
GTGGGCGGGGAGTTTTC
>Aprobe905
GTGGGTACGACTTCGAA
>Aprobe979
GTGTACAGCCTAATCAG
>Aprobe883
GTGTATGGACCTGCAGT
>Aprobe1411
GTGTCTTTCCGTGGGCG
>Aprobe1265
GTGTGCAACCTACGTTT
>Aprobe550
GTGTGCTGGATTCTCGT
>Aprobe881
GTGTGTATGGACCTGCA
>Aprobe1276
GTGTTCTTCCAGATATC
>Aprobe335
GTGTTTCCTCCACTCCT
>Aprobe1074
GTTAAGCTTCATCAGAG
>Aprobe13
GTTAATAATCACTCACT
>Aprobe1121
GTTAGACCAGCTGTCGC
>Aprobe381
GTTCAAGAGTACTTGAT
>Aprobe1383
GTTCAGTGCACATTTGG
>Aprobe1488
GTTCATAAGACCGTTTG
>Aprobe1200
GTTCCCTCATCCATCTT
>Aprobe781
GTTCCGACTTTCTCTCA
>Aprobe1052
GTTCGAACAAGAGCTCT
>Aprobe508
GTTCGAACCGGAATGGA
>Aprobe565
GTTCGGTCTGATTAGGC
>Aprobe103
GTTCGTTGCCTTCTCGT
>Aprobe412
GTTCTCATTTGAAGCAA
>Aprobe1278
GTTCTTCCAGATATCTA
>Aprobe212
GTTCTTCCCTCCGTATT
>Aprobe210
GTTGATCCAAAACAGCT
>Aprobe327
GTTGATTAGTGTTTCCT
>Aprobe294
GTTGCACACTGATTTGG
>Aprobe850
GTTGCACATTCTCTCAT
>Aprobe1454
GTTGCATTCTGGCGATC
>Aprobe107
GTTGCCTTCTCGTCTGA
>Aprobe853
GTTGCTCACAAATCTTG
>Aprobe1150
GTTGGCTTGACGCCAGA
>Aprobe1377
GTTTAAGTTCAGTGCAC
>Aprobe337
GTTTCCTCCACTCCTGG
>Aprobe271
GTTTCTTTGTACAGAAA
>Aprobe606
GTTTGAAAGGGTCTATT
>Aprobe827
GTTTGAAATTTTCCTTT
>Aprobe927
GTTTGATCATTCTGATC
>Aprobe1500
GTTTGGTGCCTTGAGAC
>Aprobe878
GTTTTCCGCCCATTCTC
>Aprobe1247
GTTTTCTTAGGATCTTT
>Aprobe165
GTTTTGCACCTTCCATC
>Aprobe1345
GTTTTGGATCAACCGCC
>Aprobe186
TAAACTCAGTGATTATG
>Aprobe1540
TAAAGAAAAAATACCCT
>Aprobe381
TAAAGAAGAAATAAGGC
>Aprobe723
TAAAGGAAAATTTCAAA
>Aprobe1190
TAAAGGACGAGTTCCCT
>Aprobe499
TAAATCTTCAAATGCAG
>Aprobe490
TAACAATCTTAAATCTT
>Aprobe443
TAACTCACATGATGATC
>Aprobe1208
TAAGAACCAGGAGTGGA
>Aprobe1379
TAAGAATGATGGAAGGT
>Aprobe1493
TAAGACCGTTTGGTGCC
>Aprobe62
TAAGATCCTTCATTACT
>Aprobe1067
TAAGATTGTTAAGCTTC
>Aprobe866
TAAGCACTTCTTGTTTT
>Aprobe1076
TAAGCTTCATCAGAGGG
>Aprobe1380
TAAGTTCAGTGCACATT
>Aprobe15
TAATAATCACTCACTGA
>Aprobe1161
TAATATGGGATCAAGTA
>Aprobe836
TAATATTGAGAGGGTCA
>Aprobe1233
TAATCAACAGAGGGCCT
>Aprobe18
TAATCACTCACTGAGTG
>Aprobe1367
TAATCACTGAGTTTAAG
>Aprobe989
TAATCAGACCGAACGAG
>Aprobe1446
TAATCTCAGTTGCATTC
>Aprobe1491
TAATGAAGGATCTTATT
>Aprobe730
TAATGCAGATCTTGCCA
>Aprobe26
TAATTGTCGTACTCTTC
>Aprobe334
TACAAAAGAATAGATGG
>Aprobe1133
TACAAATTGCTTCAAAT
>Aprobe584
TACACCTGGCTGTTTTG
>Aprobe982
TACAGCCTAATCAGACC
>Aprobe163
TACATCCAAATGTGCAC
>Aprobe487
TACCAGAGGACAAGAGC
>Aprobe656
TACCCACTGGATACTGC
>Aprobe368
TACCCGCTTCTCAGTTC
>Aprobe1531
TACGACAATTAAAGAAA
>Aprobe910
TACGACTTCGAAAAAGA
>Aprobe1341
TACGGAGGGAAGAACCT
>Aprobe75
TACTCATTTCAAAAGAG
>Aprobe1176
TACTCTTGAACTGAGAA
>Aprobe667
TACTGCAGGTCCATACA
>Aprobe962
TACTTCAAAACAGCCAG
>Aprobe390
TACTTGATCCCATATTA
>Aprobe466
TACTTTGGTCCCTCTGA
>Aprobe3
TAGAAACAAGGGTATTT
>Aprobe564
TAGAAGGTCCGGAGCTG
>Aprobe1123
TAGACCAGCTGTCGCAT
>Aprobe273
TAGATATCTGGAAGAAC
>Aprobe344
TAGATGGAAGATGGATG
>Aprobe1254
TAGGATCTTTCCCCGCG
>Aprobe694
TAGGCAAGATTTGTGAG
>Aprobe577
TAGGCTGTACACCTGGC
>Aprobe1125
TAGGGGAGTACAAATTG
>Aprobe120
TAGGTCATCCGTCGGGA
>Aprobe291
TAGGTTGCACACTGATT
>Aprobe333
TAGTGTTTCCTCCACTC
>Aprobe332
TATACAAAAGAATAGAT
>Aprobe1185
TATCATAAAGGACGAGT
>Aprobe899
TATCCAGTGGGTACGAC
>Aprobe405
TATCCATGTTCTCATTT
>Aprobe635
TATCCCTCTTTTTCGAA
>Aprobe1289
TATCTATTCCTTCTCTC
>Aprobe1100
TATCTCCGCGGGGGAAG
>Aprobe277
TATCTGGAAGAACACCC
>Aprobe199
TATGAAGGGCGGTTGAT
>Aprobe700
TATGAGAGAATGTGCAA
>Aprobe376
TATGATAAAGAAGAAAT
>Aprobe187
TATGATTTCTGCCCTCA
>Aprobe886
TATGGACCTGCAGTATC
>Aprobe1164
TATGGGATCAAGTACTC
>Aprobe1548
TATTAACCCTGCTTTTG
>Aprobe727
TATTAATGCAGATCTTG
>Aprobe402
TATTATCCATGTTCTCA
>Aprobe619
TATTCCCACCAAGGAAT
>Aprobe1293
TATTCCTTCTCTCATCA
>Aprobe931
TATTCCTTGGTGGGAAT
>Aprobe1222
TATTCTTTTGTATATGG
>Aprobe839
TATTGAGAGGGTCAGTT
>Aprobe1333
TATTGTCAAGCTGTTTT
>Aprobe225
TATTTCCAGTGAATGCT
>Aprobe1504
TATTTCTTCGGAGACAA
>Aprobe1174
TATTTCTTCTTTATCAT
>Aprobe815
TATTTTTGGCAAGATCT
>Aprobe15
TATTTTTTCTTTAATTG
>Aprobe966
TCAAAACAGCCAGGTGT
>Aprobe83
TCAAAAGAGGGCACGAT
>Aprobe1307
TCAAAAGCAGAGAGCAC
>Aprobe38
TCAAAATCATGGCGTCT
>Aprobe735
TCAAACAGCTGCACAAA
>Aprobe593
TCAAAGGAATCGGGACA
>Aprobe1144
TCAAATGAGAACATGGA
>Aprobe506
TCAAATGCAGCAGAATG
>Aprobe1092
TCAAATTGGAGTGCCAG
>Aprobe1236
TCAACAGAGGGCCTCCG
>Aprobe1353
TCAACCGCCCTTCATAA
>Aprobe647
TCAACGATCGAAATTTC
>Aprobe1312
TCAACTGTCATGGCAGC
>Aprobe383
TCAAGAGTACTTGATCC
>Aprobe408
TCAAGCCAACAATGGTG
>Aprobe1338
TCAAGCTGTTTTGGATC
>Aprobe54
TCAAGGCACCAAACGGT
>Aprobe1171
TCAAGTACTCTTGAACT
>Aprobe765
TCAAGTGAGAGAAAGTC
>Aprobe723
TCAATATTAATGCAGAT
>Aprobe1421
TCAATCATCTTCCCGAC
>Aprobe858
TCACAAATCTTGCCTAC
>Aprobe447
TCACATGATGATCTGGC
>Aprobe951
TCACCATTGTCCCGATT
>Aprobe1142
TCACCATTGTTGGCTTG
>Aprobe893
TCACCTCTCCAGAAATT
>Aprobe21
TCACTCACTGAGTGACA
>Aprobe1532
TCACTCAGTGAGTGATT
>Aprobe25
TCACTGAGTGACATCAA
>Aprobe1370
TCACTGAGTTTAAGTTC
>Aprobe1331
TCACTGGAAATACGGAG
>Aprobe795
TCACTTGATCCACCATT
>Aprobe626
TCAGAATGATCAAACGG
>Aprobe992
TCAGACCGAACGAGAAT
>Aprobe1444
TCAGACGAGAAGGCAAC
>Aprobe1023
TCAGAGAGCACATTCTG
>Aprobe1085
TCAGAGGGACCAAAGTA
>Aprobe767
TCAGCATTTCCTGGGTT
>Aprobe942
TCAGCTCCATCACCATT
>Aprobe1023
TCAGCTGGTGTGGATGG
>Aprobe1536
TCAGTGAGTGATTATTA
>Aprobe191
TCAGTGATTATGAAGGG
>Aprobe1385
TCAGTGCACATTTGGAT
>Aprobe1262
TCAGTGTGCAACCTACG
>Aprobe378
TCAGTTCAAGAGTACTT
>Aprobe1451
TCAGTTGCATTCTGGCG
>Aprobe850
TCAGTTGCTCACAAATC
>Aprobe1187
TCATAAAGGACGAGTTC
>Aprobe1376
TCATAAGAATGATGGAA
>Aprobe1490
TCATAAGACCGTTTGGT
>Aprobe863
TCATAAGCACTTCTTGT
>Aprobe1364
TCATAATCACTGAGTTT
>Aprobe812
TCATATTTTTGGCAAGA
>Aprobe1304
TCATCAAAAGCAGAGAG
>Aprobe1082
TCATCAGAGGGACCAAA
>Aprobe1110
TCATCATGTGAGTTAGA
>Aprobe1206
TCATCCATCTTCCATCT
>Aprobe124
TCATCCGTCGGGAAGAT
>Aprobe1425
TCATCTTCCCGACGGAT
>Aprobe1319
TCATGGCAGCATTCACT
>Aprobe44
TCATGGCGTCTCAAGGC
>Aprobe1113
TCATGTGAGTTAGACCA
>Aprobe71
TCATTACTCATTTCAAA
>Aprobe1088
TCATTCAAATTGGAGTG
>Aprobe933
TCATTCTGATCAGCTCC
>Aprobe180
TCATTCTTATGATTTCT
>Aprobe78
TCATTTCAAAAGAGGGC
>Aprobe416
TCATTTGAAGCAATTTG
>Aprobe215
TCCAAAACAGCTTGACA
>Aprobe167
TCCAAATGTGCACTGAA
>Aprobe531
TCCACACCAGCTGACTC
>Aprobe803
TCCACCATTGCTCTTTG
>Aprobe343
TCCACTCCTGGTTCTTA
>Aprobe900
TCCAGAAATTTCGATCG
>Aprobe1283
TCCAGATATCTATTCCT
>Aprobe1008
TCCAGCACACAAGAGTC
>Aprobe229
TCCAGTGAATGCTGCCA
>Aprobe901
TCCAGTGGGTACGACTT
>Aprobe1417
TCCATCAATCATCTTCC
>Aprobe947
TCCATCACCATTGTCCC
>Aprobe176
TCCATCATTCTTATGAT
>Aprobe1216
TCCATCTATTCTTTTGT
>Aprobe1209
TCCATCTTCCATCTATT
>Aprobe407
TCCATGTTCTCATTTGA
>Aprobe1043
TCCATTCCGGTTCGAAC
>Aprobe622
TCCCACCAAGGAATATC
>Aprobe525
TCCCAGAATGTGCTCTC
>Aprobe397
TCCCATATTATCCATGT
>Aprobe1469
TCCCCATCAGTTTCCAT
>Aprobe453
TCCCCCGCGGAGATACT
>Aprobe136
TCCCCGCCCACGGAAAG
>Aprobe1263
TCCCCGCGCTGGGGTGT
>Aprobe1431
TCCCGACGGATGACCTA
>Aprobe960
TCCCGATTCCTTTGACT
>Aprobe1202
TCCCTCATCCATCTTCC
>Aprobe217
TCCCTCCGTATTTCCAG
>Aprobe474
TCCCTCTGATGAAGCTT
>Aprobe637
TCCCTCTTTTTCGAAGT
>Aprobe52
TCCGAAGAAATAAGATC
>Aprobe783
TCCGACTTTCTCTCACT
>Aprobe1249
TCCGCAGGCCAAATCAG
>Aprobe882
TCCGCCCATTCTCACCT
>Aprobe1104
TCCGCGGGGGAAGCTTT
>Aprobe991
TCCGGACCTTCTAGGAA
>Aprobe571
TCCGGAGCTGCAGGTGC
>Aprobe1048
TCCGGTTCGAACAAGAG
>Aprobe221
TCCGTATTTCCAGTGAA
>Aprobe127
TCCGTCGGGAAGATGAT
>Aprobe1418
TCCGTGGGCGGGGAGTT
>Aprobe561
TCCTAGAAGGTCCGGAG
>Aprobe1139
TCCTCACCATTGTTGGC
>Aprobe340
TCCTCCACTCCTGGTTC
>Aprobe158
TCCTCTGGTTTTGCACC
>Aprobe775
TCCTGGGTTCCGACTTT
>Aprobe348
TCCTGGTTCTTATGGCC
>Aprobe67
TCCTTCATTACTCATTT
>Aprobe1296
TCCTTCTCTCATCAAAA
>Aprobe934
TCCTTGGTGGGAATAGA
>Aprobe371
TCCTTTATGATAAAGAA
>Aprobe967
TCCTTTGACTGCAGCAC
>Aprobe917
TCGAAAAAGAGGGATAT
>Aprobe128
TCGAAAACTCCCCGCCC
>Aprobe654
TCGAAATTTCTGGAGAG
>Aprobe1054
TCGAACAAGAGCTCTTG
>Aprobe510
TCGAACCGGAATGGATC
>Aprobe803
TCGAAGATCTCATATTT
>Aprobe647
TCGAAGTCGTACCCACT
>Aprobe1011
TCGAGCCCTGCATCAGA
>Aprobe910
TCGATCGTTGATCCCCC
>Aprobe1134
TCGCATCCTCACCATTG
>Aprobe99
TCGCCAGAATGCAACTG
>Aprobe1408
TCGCCCAATTCCATCAA
>Aprobe1168
TCGCCTTATTTCTTCTT
>Aprobe780
TCGGAACCCAGGAAATG
>Aprobe131
TCGGGAAGATGATTGAT
>Aprobe602
TCGGGACAATGGTGATG
>Aprobe99
TCGGGTTCGTTGCCTTC
>Aprobe567
TCGGTCTGATTAGGCTG
>Aprobe653
TCGTACCCACTGGATAC
>Aprobe368
TCGTCCTTTATGATAAA
>Aprobe1469
TCGTGCCCTCTTTTGAA
>Aprobe563
TCGTTCGGTCTGATTAG
>Aprobe105
TCGTTGCCTTCTCGTCT
>Aprobe441
TCTAACTCACATGATGA
>Aprobe161
TCTACATCCAAATGTGC
>Aprobe617
TCTATTCCCACCAAGGA
>Aprobe1291
TCTATTCCTTCTCTCAT
>Aprobe1220
TCTATTCTTTTGTATAT
>Aprobe1331
TCTATTGTCAAGCTGTT
>Aprobe52
TCTCAAGGCACCAAACG
>Aprobe721
TCTCAATATTAATGCAG
>Aprobe891
TCTCACCTCTCCAGAAA
>Aprobe793
TCTCACTTGATCCACCA
>Aprobe1442
TCTCAGACGAGAAGGCA
>Aprobe376
TCTCAGTTCAAGAGTAC
>Aprobe1449
TCTCAGTTGCATTCTGG
>Aprobe861
TCTCATAAGCACTTCTT
>Aprobe810
TCTCATATTTTTGGCAA
>Aprobe1302
TCTCATCAAAAGCAGAG
>Aprobe414
TCTCATTTGAAGCAATT
>Aprobe898
TCTCCAGAAATTTCGAT
>Aprobe50
TCTCCGAAGAAATAAGA
>Aprobe1102
TCTCCGCGGGGGAAGCT
>Aprobe561
TCTCGTTCGGTCTGATT
>Aprobe1329
TCTCTATTGTCAAGCTG
>Aprobe791
TCTCTCACTTGATCCAC
>Aprobe859
TCTCTCATAAGCACTTC
>Aprobe1300
TCTCTCATCAAAAGCAG
>Aprobe538
TCTCTGATGCAGGGCTC
>Aprobe248
TCTCTGCTTTTGATGAG
>Aprobe206
TCTGAGGTTCTTCCCTC
>Aprobe937
TCTGATCAGCTCCATCA
>Aprobe478
TCTGATGAAGCTTAACA
>Aprobe540
TCTGATGCAGGGCTCGA
>Aprobe571
TCTGATTAGGCTGTACA
>Aprobe829
TCTGCATTAATATTGAG
>Aprobe1048
TCTGCTGCATTTGAAGA
>Aprobe250
TCTGCTTTTGATGAGAG
>Aprobe279
TCTGGAAGAACACCCCA
>Aprobe662
TCTGGAGAGGTGAGAAT
>Aprobe458
TCTGGCACTCCAATTTG
>Aprobe1461
TCTGGCGATCCCCATCA
>Aprobe401
TCTGGCGTCAAGCCAAC
>Aprobe1036
TCTGGGATCCATTCCGG
>Aprobe161
TCTGGTTTTGCACCTTC
>Aprobe1282
TCTGTACAAAGAAACCT
>Aprobe324
TCTGTTGATTAGTGTTT
>Aprobe496
TCTTAAATCTTCAAATG
>Aprobe1251
TCTTAGGATCTTTCCCC
>Aprobe184
TCTTATGATTTCTGCCC
>Aprobe1501
TCTTATTTCTTCGGAGA
>Aprobe503
TCTTCAAATGCAGCAGA
>Aprobe1280
TCTTCCAGATATCTATT
>Aprobe1213
TCTTCCATCTATTCTTT
>Aprobe1428
TCTTCCCGACGGATGAC
>Aprobe214
TCTTCCCTCCGTATTTC
>Aprobe1178
TCTTCTTTATCATAAAG
>Aprobe1179
TCTTGAACTGAGAAGCG
>Aprobe739
TCTTGCCAAAAATATGA
>Aprobe865
TCTTGCCTACCTGCCTG
>Aprobe1066
TCTTGTCCTCTGGTATG
>Aprobe546
TCTTGTGTGCTGGATTC
>Aprobe504
TCTTGTTCGAACCGGAA
>Aprobe874
TCTTGTTTTCCGCCCAT
>Aprobe22
TCTTTAATTGTCGTACT
>Aprobe1181
TCTTTATCATAAAGGAC
>Aprobe1259
TCTTTCCCCGCGCTGGG
>Aprobe1414
TCTTTCCGTGGGCGGGG
>Aprobe814
TCTTTGTGCAGCTGTTT
>Aprobe1477
TCTTTTGAAATGAGTAA
>Aprobe1225
TCTTTTGTATATGGGCC
>Aprobe641
TCTTTTTCGAAGTCGTA
>Aprobe1305
TGAAAAATCAACTGTCA
>Aprobe609
TGAAAGGGTCTATTCCC
>Aprobe1482
TGAAATGAGTAATGAAG
>Aprobe830
TGAAATTTTCCTTTAAG
>Aprobe1182
TGAACTGAGAAGCGGGT
>Aprobe180
TGAACTTAAACTCAGTG
>Aprobe1059
TGAAGATTTAAGATTGT
>Aprobe421
TGAAGCAATTTGTACTC
>Aprobe483
TGAAGCTTAACAATCTT
>Aprobe1494
TGAAGGATCTTATTTCT
>Aprobe201
TGAAGGGCGGTTGATCC
>Aprobe234
TGAATGCTGCCATGACA
>Aprobe246
TGACAGTTGATTTTTCA
>Aprobe33
TGACATCAAAATCATGG
>Aprobe715
TGACCCTCTCAATATTA
>Aprobe1441
TGACCTAATCTCAGTTG
>Aprobe542
TGACTCTTGTGTGCTGG
>Aprobe972
TGACTGCAGCACCTGCA
>Aprobe1149
TGAGAACATGGATAATA
>Aprobe672
TGAGAATGGGCGGAAAA
>Aprobe1511
TGAGACGCCATGATTTT
>Aprobe770
TGAGAGAAAGTCGGAAC
>Aprobe261
TGAGAGAAGGAATAGAT
>Aprobe702
TGAGAGAATGTGCAACA
>Aprobe842
TGAGAGGGTCAGTTGCT
>Aprobe114
TGAGATTAGGTCATCCG
>Aprobe707
TGAGCAACTGACCCTCT
>Aprobe423
TGAGGATGCGACAGCTG
>Aprobe359
TGAGGGAACTCGTCCTT
>Aprobe1364
TGAGGGCAGAAATCATA
>Aprobe208
TGAGGTTCTTCCCTCCG
>Aprobe1487
TGAGTAATGAAGGATCT
>Aprobe29
TGAGTGACATCAAAATC
>Aprobe1540
TGAGTGATTATTAACCC
>Aprobe1118
TGAGTTAGACCAGCTGT
>Aprobe1374
TGAGTTTAAGTTCAGTG
>Aprobe378
TGATAAAGAAGAAATAA
>Aprobe623
TGATCAGAATGATCAAA
>Aprobe939
TGATCAGCTCCATCACC
>Aprobe930
TGATCATTCTGATCAGC
>Aprobe212
TGATCCAAAACAGCTTG
>Aprobe800
TGATCCACCATTGCTCT
>Aprobe394
TGATCCCATATTATCCA
>Aprobe455
TGATCTGGCACTCCAAT
>Aprobe480
TGATGAAGCTTAACAAT
>Aprobe258
TGATGAGAGAAGGAATA
>Aprobe452
TGATGATCTGGCACTCC
>Aprobe542
TGATGCAGGGCTCGACC
>Aprobe1385
TGATGGAAGGTGCAAAA
>Aprobe144
TGATGGAATTGGGCGAT
>Aprobe614
TGATGGAGCTGATCAGA
>Aprobe90
TGATGGGGATCGCCAGA
>Aprobe1527
TGATGTCACTCAGTGAG
>Aprobe573
TGATTAGGCTGTACACC
>Aprobe329
TGATTAGTGTTTCCTCC
>Aprobe195
TGATTATGAAGGGCGGT
>Aprobe1544
TGATTATTAACCCTGCT
>Aprobe140
TGATTGATGGAATTGGG
>Aprobe189
TGATTTCTGCCCTCATG
>Aprobe303
TGATTTGGCCTGCGGAG
>Aprobe1521
TGATTTTGATGTCACTC
>Aprobe1395
TGCAAAACCAGAGGAAG
>Aprobe108
TGCAACTGAGATTAGGT
>Aprobe744
TGCACAAAGAGCAATGG
>Aprobe296
TGCACACTGATTTGGCC
>Aprobe852
TGCACATTCTCTCATAA
>Aprobe1389
TGCACATTTGGATGTAG
>Aprobe169
TGCACCTTCCATCATTC
>Aprobe175
TGCACTGAACTTAAACT
>Aprobe1521
TGCAGAAGAGTACGACA
>Aprobe733
TGCAGATCTTGCCAAAA
>Aprobe976
TGCAGCACCTGCAGCTC
>Aprobe985
TGCAGCTCCGGACCTTC
>Aprobe820
TGCAGCTGTTTGAAATT
>Aprobe545
TGCAGGGCTCGACCCTT
>Aprobe670
TGCAGGTCCATACACAC
>Aprobe579
TGCAGGTGCTGCAGTCA
>Aprobe894
TGCAGTATCCAGTGGGT
>Aprobe588
TGCAGTCAAAGGAATCG
>Aprobe1019
TGCATCAGAGAGCACAT
>Aprobe831
TGCATTAATATTGAGAG
>Aprobe1456
TGCATTCTGGCGATCCC
>Aprobe1053
TGCATTTGAAGATTTAA
>Aprobe742
TGCCAAAAATATGAGAT
>Aprobe1103
TGCCAGATCATCATGTG
>Aprobe526
TGCCATCCACACCAGCT
>Aprobe241
TGCCATGACAGTTGATT
>Aprobe1042
TGCCATTCTGCTGCATT
>Aprobe1472
TGCCCTCTTTTGAAATG
>Aprobe109
TGCCTTCTCGTCTGAGA
>Aprobe1506
TGCCTTGAGACGCCATG
>Aprobe429
TGCGACAGCTGGTCTAA
>Aprobe313
TGCGGAGGCCCTCTGTT
>Aprobe855
TGCTCACAAATCTTGCC
>Aprobe535
TGCTCTCTGATGCAGGG
>Aprobe245
TGCTCTCTGCTTTTGAT
>Aprobe811
TGCTCTTTGTGCAGCTG
>Aprobe585
TGCTGCAGTCAAAGGAA
>Aprobe1050
TGCTGCATTTGAAGATT
>Aprobe238
TGCTGCCATGACAGTTG
>Aprobe553
TGCTGGATTCTCGTTCG
>Aprobe696
TGCTTATGAGAGAATGT
>Aprobe1140
TGCTTCAAATGAGAACA
>Aprobe252
TGCTTTTGATGAGAGAA
>Aprobe83
TGGAAACTGATGGGGAT
>Aprobe1335
TGGAAATACGGAGGGAA
>Aprobe281
TGGAAGAACACCCCAGC
>Aprobe348
TGGAAGATGGATGAGGG
>Aprobe1388
TGGAAGGTGCAAAACCA
>Aprobe888
TGGACCTGCAGTATCCA
>Aprobe664
TGGAGAGGTGAGAATGG
>Aprobe617
TGGAGCTGATCAGAATG
>Aprobe1221
TGGAGGAAACACTAATC
>Aprobe321
TGGAGGGCCCATATACA
>Aprobe1098
TGGAGTGCCAGATCATC
>Aprobe1157
TGGATAATATGGGATCA
>Aprobe663
TGGATACTGCAGGTCCA
>Aprobe1349
TGGATCAACCGCCCTTC
>Aprobe761
TGGATCAAGTGAGAGAA
>Aprobe521
TGGATCCCAGAATGTGC
>Aprobe355
TGGATGAGGGAACTCGT
>Aprobe556
TGGATTCTCGTTCGGTC
>Aprobe821
TGGCAAGATCTGCATTA
>Aprobe460
TGGCACTCCAATTTGAA
>Aprobe1322
TGGCAGCATTCACTGGA
>Aprobe308
TGGCCTGCGGAGGCCCT
>Aprobe1463
TGGCGATCCCCATCAGT
>Aprobe403
TGGCGTCAAGCCAACAA
>Aprobe47
TGGCGTCTCAAGGCACC
>Aprobe590
TGGCTGTTTTGAAGTAG
>Aprobe941
TGGGAATAGACCCTTTC
>Aprobe1166
TGGGATCAAGTACTCTT
>Aprobe1038
TGGGATCCATTCCGGTT
>Aprobe1201
TGGGCCATAAGAACCAG
>Aprobe678
TGGGCGGAAAACAAGAA
>Aprobe1422
TGGGCGGGGAGTTTTCG
>Aprobe93
TGGGGATCGCCAGAATG
>Aprobe1272
TGGGGTGTTCTTCCAGA
>Aprobe906
TGGGTACGACTTCGAAA
>Aprobe778
TGGGTTCCGACTTTCTC
>Aprobe471
TGGTCCCTCTGATGAAG
>Aprobe438
TGGTCTAACTCACATGA
>Aprobe420
TGGTGAGGATGCGACAG
>Aprobe611
TGGTGATGGAGCTGATC
>Aprobe1503
TGGTGCCTTGAGACGCC
>Aprobe242
TGGTGCTCTCTGCTTTT
>Aprobe758
TGGTGGATCAAGTGAGA
>Aprobe938
TGGTGGGAATAGACCCT
>Aprobe163
TGGTTTTGCACCTTCCA
>Aprobe1284
TGTACAAAGAAACCTCC
>Aprobe582
TGTACACCTGGCTGTTT
>Aprobe980
TGTACAGCCTAATCAGA
>Aprobe1230
TGTATATGGGCCCTCCA
>Aprobe884
TGTATGGACCTGCAGTA
>Aprobe1336
TGTCAAGCTGTTTTGGA
>Aprobe1530
TGTCACTCAGTGAGTGA
>Aprobe1317
TGTCATGGCAGCATTCA
>Aprobe958
TGTCCCGATTCCTTTGA
>Aprobe1069
TGTCCTCTGGTATGTTG
>Aprobe1132
TGTCGCATCCTCACCAT
>Aprobe30
TGTCGTACTCTTCTGCA
>Aprobe48
TGTCTCCGAAGAAATAA
>Aprobe1412
TGTCTTTCCGTGGGCGG
>Aprobe705
TGTGAGCAACTGACCCT
>Aprobe1116
TGTGAGTTAGACCAGCT
>Aprobe1266
TGTGCAACCTACGTTTT
>Aprobe173
TGTGCACTGAACTTAAA
>Aprobe818
TGTGCAGCTGTTTGAAA
>Aprobe533
TGTGCTCTCTGATGCAG
>Aprobe551
TGTGCTGGATTCTCGTT
>Aprobe882
TGTGTATGGACCTGCAG
>Aprobe549
TGTGTGCTGGATTCTCG
>Aprobe1073
TGTTAAGCTTCATCAGA
>Aprobe1487
TGTTCATAAGACCGTTT
>Aprobe507
TGTTCGAACCGGAATGG
>Aprobe411
TGTTCTCATTTGAAGCA
>Aprobe1277
TGTTCTTCCAGATATCT
>Aprobe326
TGTTGATTAGTGTTTCC
>Aprobe849
TGTTGCACATTCTCTCA
>Aprobe1149
TGTTGGCTTGACGCCAG
>Aprobe336
TGTTTCCTCCACTCCTG
>Aprobe826
TGTTTGAAATTTTCCTT
>Aprobe877
TGTTTTCCGCCCATTCT
>Aprobe1344
TGTTTTGGATCAACCGC
>Aprobe185
TTAAACTCAGTGATTAT
>Aprobe1539
TTAAAGAAAAAATACCC
>Aprobe722
TTAAAGGAAAATTTCAA
>Aprobe498
TTAAATCTTCAAATGCA
>Aprobe489
TTAACAATCTTAAATCT
>Aprobe1550
TTAACCCTGCTTTTGCT
>Aprobe1066
TTAAGATTGTTAAGCTT
>Aprobe1075
TTAAGCTTCATCAGAGG
>Aprobe1379
TTAAGTTCAGTGCACAT
>Aprobe14
TTAATAATCACTCACTG
>Aprobe835
TTAATATTGAGAGGGTC
>Aprobe729
TTAATGCAGATCTTGCC
>Aprobe25
TTAATTGTCGTACTCTT
>Aprobe74
TTACTCATTTCAAAAGA
>Aprobe1122
TTAGACCAGCTGTCGCA
>Aprobe1253
TTAGGATCTTTCCCCGC
>Aprobe576
TTAGGCTGTACACCTGG
>Aprobe119
TTAGGTCATCCGTCGGG
>Aprobe332
TTAGTGTTTCCTCCACT
>Aprobe1184
TTATCATAAAGGACGAG
>Aprobe404
TTATCCATGTTCTCATT
>Aprobe198
TTATGAAGGGCGGTTGA
>Aprobe699
TTATGAGAGAATGTGCA
>Aprobe375
TTATGATAAAGAAGAAA
>Aprobe186
TTATGATTTCTGCCCTC
>Aprobe1547
TTATTAACCCTGCTTTT
>Aprobe1503
TTATTTCTTCGGAGACA
>Aprobe1173
TTATTTCTTCTTTATCA
>Aprobe965
TTCAAAACAGCCAGGTG
>Aprobe82
TTCAAAAGAGGGCACGA
>Aprobe734
TTCAAACAGCTGCACAA
>Aprobe1143
TTCAAATGAGAACATGG
>Aprobe505
TTCAAATGCAGCAGAAT
>Aprobe1091
TTCAAATTGGAGTGCCA
>Aprobe382
TTCAAGAGTACTTGATC
>Aprobe1330
TTCACTGGAAATACGGA
>Aprobe1384
TTCAGTGCACATTTGGA
>Aprobe1489
TTCATAAGACCGTTTGG
>Aprobe1363
TTCATAATCACTGAGTT
>Aprobe1081
TTCATCAGAGGGACCAA
>Aprobe70
TTCATTACTCATTTCAA
>Aprobe1282
TTCCAGATATCTATTCC
>Aprobe228
TTCCAGTGAATGCTGCC
>Aprobe1416
TTCCATCAATCATCTTC
>Aprobe175
TTCCATCATTCTTATGA
>Aprobe1215
TTCCATCTATTCTTTTG
>Aprobe621
TTCCCACCAAGGAATAT
>Aprobe452
TTCCCCCGCGGAGATAC
>Aprobe1262
TTCCCCGCGCTGGGGTG
>Aprobe1430
TTCCCGACGGATGACCT
>Aprobe1201
TTCCCTCATCCATCTTC
>Aprobe216
TTCCCTCCGTATTTCCA
>Aprobe782
TTCCGACTTTCTCTCAC
>Aprobe881
TTCCGCCCATTCTCACC
>Aprobe1047
TTCCGGTTCGAACAAGA
>Aprobe1417
TTCCGTGGGCGGGGAGT
>Aprobe560
TTCCTAGAAGGTCCGGA
>Aprobe339
TTCCTCCACTCCTGGTT
>Aprobe157
TTCCTCTGGTTTTGCAC
>Aprobe774
TTCCTGGGTTCCGACTT
>Aprobe1295
TTCCTTCTCTCATCAAA
>Aprobe933
TTCCTTGGTGGGAATAG
>Aprobe966
TTCCTTTGACTGCAGCA
>Aprobe916
TTCGAAAAAGAGGGATA
>Aprobe1053
TTCGAACAAGAGCTCTT
>Aprobe509
TTCGAACCGGAATGGAT
>Aprobe646
TTCGAAGTCGTACCCAC
>Aprobe909
TTCGATCGTTGATCCCC
>Aprobe1167
TTCGCCTTATTTCTTCT
>Aprobe566
TTCGGTCTGATTAGGCT
>Aprobe104
TTCGTTGCCTTCTCGTC
>Aprobe160
TTCTACATCCAAATGTG
>Aprobe890
TTCTCACCTCTCCAGAA
>Aprobe375
TTCTCAGTTCAAGAGTA
>Aprobe413
TTCTCATTTGAAGCAAT
>Aprobe560
TTCTCGTTCGGTCTGAT
>Aprobe1328
TTCTCTATTGTCAAGCT
>Aprobe790
TTCTCTCACTTGATCCA
>Aprobe858
TTCTCTCATAAGCACTT
>Aprobe1299
TTCTCTCATCAAAAGCA
>Aprobe936
TTCTGATCAGCTCCATC
>Aprobe1047
TTCTGCTGCATTTGAAG
>Aprobe661
TTCTGGAGAGGTGAGAA
>Aprobe1460
TTCTGGCGATCCCCATC
>Aprobe1035
TTCTGGGATCCATTCCG
>Aprobe1281
TTCTGTACAAAGAAACC
>Aprobe1250
TTCTTAGGATCTTTCCC
>Aprobe183
TTCTTATGATTTCTGCC
>Aprobe1279
TTCTTCCAGATATCTAT
>Aprobe213
TTCTTCCCTCCGTATTT
>Aprobe1177
TTCTTCTTTATCATAAA
>Aprobe873
TTCTTGTTTTCCGCCCA
>Aprobe21
TTCTTTAATTGTCGTAC
>Aprobe1180
TTCTTTATCATAAAGGA
>Aprobe1224
TTCTTTTGTATATGGGC
>Aprobe1304
TTGAAAAATCAACTGTC
>Aprobe608
TTGAAAGGGTCTATTCC
>Aprobe1481
TTGAAATGAGTAATGAA
>Aprobe829
TTGAAATTTTCCTTTAA
>Aprobe1181
TTGAACTGAGAAGCGGG
>Aprobe1058
TTGAAGATTTAAGATTG
>Aprobe420
TTGAAGCAATTTGTACT
>Aprobe971
TTGACTGCAGCACCTGC
>Aprobe1510
TTGAGACGCCATGATTT
>Aprobe841
TTGAGAGGGTCAGTTGC
>Aprobe929
TTGATCATTCTGATCAG
>Aprobe211
TTGATCCAAAACAGCTT
>Aprobe799
TTGATCCACCATTGCTC
>Aprobe393
TTGATCCCATATTATCC
>Aprobe257
TTGATGAGAGAAGGAAT
>Aprobe143
TTGATGGAATTGGGCGA
>Aprobe1526
TTGATGTCACTCAGTGA
>Aprobe328
TTGATTAGTGTTTCCTC
>Aprobe295
TTGCACACTGATTTGGC
>Aprobe851
TTGCACATTCTCTCATA
>Aprobe168
TTGCACCTTCCATCATT
>Aprobe1455
TTGCATTCTGGCGATCC
>Aprobe741
TTGCCAAAAATATGAGA
>Aprobe108
TTGCCTTCTCGTCTGAG
>Aprobe854
TTGCTCACAAATCTTGC
>Aprobe810
TTGCTCTTTGTGCAGCT
>Aprobe1139
TTGCTTCAAATGAGAAC
>Aprobe1097
TTGGAGTGCCAGATCAT
>Aprobe1348
TTGGATCAACCGCCCTT
>Aprobe820
TTGGCAAGATCTGCATT
>Aprobe307
TTGGCCTGCGGAGGCCC
>Aprobe470
TTGGTCCCTCTGATGAA
>Aprobe1502
TTGGTGCCTTGAGACGC
>Aprobe937
TTGGTGGGAATAGACCC
>Aprobe430
TTGTACTCCCCTAGTTG
>Aprobe1229
TTGTATATGGGCCCTCC
>Aprobe1335
TTGTCAAGCTGTTTTGG
>Aprobe957
TTGTCCCGATTCCTTTG
>Aprobe1068
TTGTCCTCTGGTATGTT
>Aprobe29
TTGTCGTACTCTTCTGC
>Aprobe47
TTGTCTCCGAAGAAATA
>Aprobe704
TTGTGAGCAACTGACCC
>Aprobe817
TTGTGCAGCTGTTTGAA
>Aprobe548
TTGTGTGCTGGATTCTC
>Aprobe1072
TTGTTAAGCTTCATCAG
>Aprobe506
TTGTTCGAACCGGAATG
>Aprobe1148
TTGTTGGCTTGACGCCA
>Aprobe876
TTGTTTTCCGCCCATTC
>Aprobe1065
TTTAAGATTGTTAAGCT
>Aprobe1378
TTTAAGTTCAGTGCACA
>Aprobe24
TTTAATTGTCGTACTCT
>Aprobe1183
TTTATCATAAAGGACGA
>Aprobe374
TTTATGATAAAGAAGAA
>Aprobe81
TTTCAAAAGAGGGCACG
>Aprobe733
TTTCAAACAGCTGCACA
>Aprobe227
TTTCCAGTGAATGCTGC
>Aprobe1261
TTTCCCCGCGCTGGGGT
>Aprobe880
TTTCCGCCCATTCTCAC
>Aprobe1416
TTTCCGTGGGCGGGGAG
>Aprobe338
TTTCCTCCACTCCTGGT
>Aprobe773
TTTCCTGGGTTCCGACT
>Aprobe645
TTTCGAAGTCGTACCCA
>Aprobe908
TTTCGATCGTTGATCCC
>Aprobe1327
TTTCTCTATTGTCAAGC
>Aprobe789
TTTCTCTCACTTGATCC
>Aprobe660
TTTCTGGAGAGGTGAGA
>Aprobe1280
TTTCTGTACAAAGAAAC
>Aprobe1249
TTTCTTAGGATCTTTCC
>Aprobe1176
TTTCTTCTTTATCATAA
>Aprobe20
TTTCTTTAATTGTCGTA
>Aprobe272
TTTCTTTGTACAGAAAA
>Aprobe1303
TTTGAAAAATCAACTGT
>Aprobe607
TTTGAAAGGGTCTATTC
>Aprobe1480
TTTGAAATGAGTAATGA
>Aprobe828
TTTGAAATTTTCCTTTA
>Aprobe1057
TTTGAAGATTTAAGATT
>Aprobe419
TTTGAAGCAATTTGTAC
>Aprobe970
TTTGACTGCAGCACCTG
>Aprobe928
TTTGATCATTCTGATCA
>Aprobe256
TTTGATGAGAGAAGGAA
>Aprobe1525
TTTGATGTCACTCAGTG
>Aprobe167
TTTGCACCTTCCATCAT
>Aprobe1347
TTTGGATCAACCGCCCT
>Aprobe819
TTTGGCAAGATCTGCAT
>Aprobe306
TTTGGCCTGCGGAGGCC
>Aprobe469
TTTGGTCCCTCTGATGA
>Aprobe1501
TTTGGTGCCTTGAGACG
>Aprobe429
TTTGTACTCCCCTAGTT
>Aprobe1228
TTTGTATATGGGCCCTC
>Aprobe703
TTTGTGAGCAACTGACC
>Aprobe816
TTTGTGCAGCTGTTTGA
>Aprobe879
TTTTCCGCCCATTCTCA
>Aprobe644
TTTTCGAAGTCGTACCC
>Aprobe1326
TTTTCTCTATTGTCAAG
>Aprobe1279
TTTTCTGTACAAAGAAA
>Aprobe1248
TTTTCTTAGGATCTTTC
>Aprobe19
TTTTCTTTAATTGTCGT
>Aprobe1479
TTTTGAAATGAGTAATG
>Aprobe255
TTTTGATGAGAGAAGGA
>Aprobe1524
TTTTGATGTCACTCAGT
>Aprobe166
TTTTGCACCTTCCATCA
>Aprobe1346
TTTTGGATCAACCGCCC
>Aprobe818
TTTTGGCAAGATCTGCA
>Aprobe1227
TTTTGTATATGGGCCCT
>Aprobe643
TTTTTCGAAGTCGTACC
>Aprobe18
TTTTTCTTTAATTGTCG
>Aprobe817
TTTTTGGCAAGATCTGC
>Aprobe17
TTTTTTCTTTAATTGTC
