# Supplementary material for: Optimal Probe Length Varies for Targets with High Sequence Variation: Implications for Probe Library Design for Resequencing Highly Variable Genes
Source: PLoS One. 2008 Jun 18;3(6):e2500. doi: 10.1371/journal.pone.0002500 (PMC2430613; doi:10.1371/journal.pone.0002500)
Supplement: Text S2 — Example probe library generated by this analysis. This additional file Probes.fa.tar contains an example of a probe library set, for the gene np5 at read length 17, generated in this analysis. The files are labeled in a format to indicate the stringency of filtering (GC content followed by Δω). These are also available from the author and on the 4g.soton.ac.uk website. (0.17 MB TAR) [file pone.0002500.s002.tar › supp_data/filter_80_0_5.txt]

>Aprobe968
AAAACAGCCAGGTGTAC
>Aprobe1309
AAAAGCAGAGAGCACCA
>Aprobe238
AAAATGGTGCTCTCTGC
>Aprobe969
AAACAGCCAGGTGTACA
>Aprobe1399
AAACCAGAGGAAGTGTC
>Aprobe286
AAACGTAGGTTGCACAC
>Aprobe149
AAAGACACTTCCTCTGG
>Aprobe1310
AAAGCAGAGAGCACCAT
>Aprobe595
AAAGGAATCGGGACAAT
>Aprobe1191
AAAGGACGAGTTCCCTC
>Aprobe611
AAAGGGTCTATTCCCAC
>Aprobe1338
AAATACGGAGGGAAGAA
>Aprobe862
AAATCTTGCCTACCTGC
>Aprobe508
AAATGCAGCAGAATGGC
>Aprobe239
AAATGGTGCTCTCTGCT
>Aprobe1057
AACAAGAGCTCTTGTCC
>Aprobe415
AACAATGGTGAGGATGC
>Aprobe970
AACAGCCAGGTGTACAG
>Aprobe738
AACAGCTGCACAAAGAG
>Aprobe1400
AACCAGAGGAAGTGTCT
>Aprobe1212
AACCAGGAGTGGAGGAA
>Aprobe784
AACCCAGGAAATGCTGA
>Aprobe1355
AACCGCCCTTCATAATC
>Aprobe1000
AACGAGAATCCAGCACA
>Aprobe287
AACGTAGGTTGCACACT
>Aprobe1184
AACTGAGAAGCGGGTAC
>Aprobe1314
AACTGTCATGGCAGCAT
>Aprobe1209
AAGAACCAGGAGTGGAG
>Aprobe150
AAGACACTTCCTCTGGT
>Aprobe750
AAGAGCAATGGTGGATC
>Aprobe1060
AAGAGCTCTTGTCCTCT
>Aprobe1018
AAGAGTCAGCTGGTGTG
>Aprobe351
AAGATGGATGAGGGAAC
>Aprobe1311
AAGCAGAGAGCACCATT
>Aprobe410
AAGCCAACAATGGTGAG
>Aprobe1077
AAGCTTCATCAGAGGGA
>Aprobe596
AAGGAATCGGGACAATG
>Aprobe1192
AAGGACGAGTTCCCTCA
>Aprobe1391
AAGGTGCAAAACCAGAG
>Aprobe650
AAGTCGTACCCACTGGA
>Aprobe767
AAGTGAGAGAAAGTCGG
>Aprobe1409
AAGTGTCTTTCCGTGGG
>Aprobe1339
AATACGGAGGGAAGAAC
>Aprobe1234
AATCAACAGAGGGCCTC
>Aprobe990
AATCAGACCGAACGAGA
>Aprobe42
AATCATGGCGTCTCAAG
>Aprobe1006
AATCCAGCACACAAGAG
>Aprobe1406
AATCGCCCAATTCCATC
>Aprobe600
AATCGGGACAATGGTGA
>Aprobe509
AATGCAGCAGAATGGCA
>Aprobe236
AATGCTGCCATGACAGT
>Aprobe676
AATGGGCGGAAAACAAG
>Aprobe418
AATGGTGAGGATGCGAC
>Aprobe609
AATGGTGATGGAGCTGA
>Aprobe240
AATGGTGCTCTCTGCTT
>Aprobe531
AATGTGCTCTCTGATGC
>Aprobe1095
AATTGGAGTGCCAGATC
>Aprobe747
ACAAAGAGCAATGGTGG
>Aprobe1058
ACAAGAGCTCTTGTCCT
>Aprobe496
ACAAGAGCTCTTGTTCG
>Aprobe1016
ACAAGAGTCAGCTGGTG
>Aprobe416
ACAATGGTGAGGATGCG
>Aprobe607
ACAATGGTGATGGAGCT
>Aprobe1014
ACACAAGAGTCAGCTGG
>Aprobe534
ACACCAGCTGACTCTTG
>Aprobe585
ACACCTGGCTGTTTTGA
>Aprobe299
ACACTGATTTGGCCTGC
>Aprobe983
ACAGCCTAATCAGACCG
>Aprobe739
ACAGCTGCACAAAGAGC
>Aprobe433
ACAGCTGGTCTAACTCA
>Aprobe484
ACATACCAGAGGACAAG
>Aprobe1361
ACATGAGGGCAGAAATC
>Aprobe449
ACATGATGATCTGGCAC
>Aprobe626
ACCAAGGAATATCCCTC
>Aprobe1401
ACCAGAGGAAGTGTCTT
>Aprobe488
ACCAGAGGACAAGAGCT
>Aprobe536
ACCAGCTGACTCTTGTG
>Aprobe1213
ACCAGGAGTGGAGGAAA
>Aprobe806
ACCATTGCTCTTTGTGC
>Aprobe1144
ACCATTGTTGGCTTGAC
>Aprobe657
ACCCACTGGATACTGCA
>Aprobe785
ACCCAGGAAATGCTGAG
>Aprobe369
ACCCGCTTCTCAGTTCA
>Aprobe996
ACCGAACGAGAATCCAG
>Aprobe1356
ACCGCCCTTCATAATCA
>Aprobe891
ACCTGCAGTATCCAGTG
>Aprobe587
ACCTGGCTGTTTTGAAG
>Aprobe1448
ACGAGAAGGCAACGAAC
>Aprobe1001
ACGAGAATCCAGCACAC
>Aprobe1196
ACGAGTTCCCTCATCCA
>Aprobe145
ACGGAAAGACACTTCCT
>Aprobe1436
ACGGATGACCTAATCTC
>Aprobe288
ACGTAGGTTGCACACTG
>Aprobe1231
ACTAATCAACAGAGGGC
>Aprobe23
ACTCACTGAGTGACATC
>Aprobe346
ACTCCTGGTTCTTATGG
>Aprobe544
ACTCTTGTGTGCTGGAT
>Aprobe1185
ACTGAGAAGCGGGTACT
>Aprobe668
ACTGCAGGTCCATACAC
>Aprobe661
ACTGGATACTGCAGGTC
>Aprobe1315
ACTGTCATGGCAGCATT
>Aprobe963
ACTTCAAAACAGCCAGG
>Aprobe155
ACTTCCTCTGGTTTTGC
>Aprobe871
ACTTCTTGTTTTCCGCC
>Aprobe797
ACTTGATCCACCATTGC
>Aprobe467
ACTTTGGTCCCTCTGAT
>Aprobe774
AGAAAGTCGGAACCCAG
>Aprobe1004
AGAATCCAGCACACAAG
>Aprobe628
AGAATGATCAAACGGGG
>Aprobe1381
AGAATGATGGAAGGTGC
>Aprobe674
AGAATGGGCGGAAAACA
>Aprobe151
AGACACTTCCTCTGGTT
>Aprobe994
AGACCGAACGAGAATCC
>Aprobe1446
AGACGAGAAGGCAACGA
>Aprobe772
AGAGAAAGTCGGAACCC
>Aprobe1025
AGAGAGCACATTCTGGG
>Aprobe751
AGAGCAATGGTGGATCA
>Aprobe1027
AGAGCACATTCTGGGAT
>Aprobe1061
AGAGCTCTTGTCCTCTG
>Aprobe499
AGAGCTCTTGTTCGAAC
>Aprobe1404
AGAGGAAGTGTCTTTCC
>Aprobe491
AGAGGACAAGAGCTCTT
>Aprobe1087
AGAGGGACCAAAGTATC
>Aprobe924
AGAGGGATATTCCTTGG
>Aprobe844
AGAGGGTCAGTTGCTCA
>Aprobe463
AGATACTTTGGTCCCTC
>Aprobe352
AGATGGATGAGGGAACT
>Aprobe116
AGATTAGGTCATCCGTC
>Aprobe1
AGCAAAAGCAGGGTTAA
>Aprobe709
AGCAACTGACCCTCTCA
>Aprobe753
AGCAATGGTGGATCAAG
>Aprobe424
AGCAATTTGTACTCCCC
>Aprobe1011
AGCACACAAGAGTCAGC
>Aprobe1029
AGCACATTCTGGGATCC
>Aprobe1312
AGCAGAGAGCACCATTT
>Aprobe411
AGCCAACAATGGTGAGG
>Aprobe985
AGCCTAATCAGACCGAA
>Aprobe944
AGCTCCATCACCATTGT
>Aprobe1063
AGCTCTTGTCCTCTGGT
>Aprobe501
AGCTCTTGTTCGAACCG
>Aprobe539
AGCTGACTCTTGTGTGC
>Aprobe741
AGCTGCACAAAGAGCAA
>Aprobe435
AGCTGGTCTAACTCACA
>Aprobe1078
AGCTTCATCAGAGGGAC
>Aprobe1406
AGGAAGTGTCTTTCCGT
>Aprobe493
AGGACAAGAGCTCTTGT
>Aprobe1193
AGGACGAGTTCCCTCAT
>Aprobe1216
AGGAGTGGAGGAAACAC
>Aprobe695
AGGCAAGATTTGTGAGC
>Aprobe1254
AGGCCAAATCAGTGTGC
>Aprobe318
AGGCCCTCTGTTGATTA
>Aprobe361
AGGGAACTCGTCCTTTA
>Aprobe1089
AGGGACCAAAGTATCTC
>Aprobe926
AGGGATATTCCTTGGTG
>Aprobe324
AGGGCCCATATACAAAA
>Aprobe1126
AGGGGAGTACAAATTGC
>Aprobe846
AGGGTCAGTTGCTCACA
>Aprobe1392
AGGTGCAAAACCAGAGG
>Aprobe582
AGGTGCTGCAGTCAAAG
>Aprobe977
AGGTGTACAGCCTAATC
>Aprobe366
AGTACCCGCTTCTCAGT
>Aprobe897
AGTATCCAGTGGGTACG
>Aprobe591
AGTCAAAGGAATCGGGA
>Aprobe1021
AGTCAGCTGGTGTGGAT
>Aprobe651
AGTCGTACCCACTGGAT
>Aprobe232
AGTGAATGCTGCCATGA
>Aprobe768
AGTGAGAGAAAGTCGGA
>Aprobe193
AGTGATTATGAAGGGCG
>Aprobe1101
AGTGCCAGATCATCATG
>Aprobe904
AGTGGGTACGACTTCGA
>Aprobe1264
AGTGTGCAACCTACGTT
>Aprobe334
AGTGTTTCCTCCACTCC
>Aprobe1120
AGTTAGACCAGCTGTCG
>Aprobe1199
AGTTCCCTCATCCATCT
>Aprobe1453
AGTTGCATTCTGGCGAT
>Aprobe1189
ATAAAGGACGAGTTCCC
>Aprobe1207
ATAAGAACCAGGAGTGG
>Aprobe1492
ATAAGACCGTTTGGTGC
>Aprobe486
ATACCAGAGGACAAGAG
>Aprobe666
ATACTGCAGGTCCATAC
>Aprobe465
ATACTTTGGTCCCTCTG
>Aprobe930
ATATTCCTTGGTGGGAA
>Aprobe1352
ATCAACCGCCCTTCATA
>Aprobe1311
ATCAACTGTCATGGCAG
>Aprobe950
ATCACCATTGTCCCGAT
>Aprobe20
ATCACTCACTGAGTGAC
>Aprobe991
ATCAGACCGAACGAGAA
>Aprobe1084
ATCAGAGGGACCAAAGT
>Aprobe941
ATCAGCTCCATCACCAT
>Aprobe1261
ATCAGTGTGCAACCTAC
>Aprobe43
ATCATGGCGTCTCAAGG
>Aprobe530
ATCCACACCAGCTGACT
>Aprobe1007
ATCCAGCACACAAGAGT
>Aprobe900
ATCCAGTGGGTACGACT
>Aprobe1042
ATCCATTCCGGTTCGAA
>Aprobe524
ATCCCAGAATGTGCTCT
>Aprobe1468
ATCCCCATCAGTTTCCA
>Aprobe1138
ATCCTCACCATTGTTGG
>Aprobe98
ATCGCCAGAATGCAACT
>Aprobe1407
ATCGCCCAATTCCATCA
>Aprobe601
ATCGGGACAATGGTGAT
>Aprobe1468
ATCGTGCCCTCTTTTGA
>Aprobe278
ATCTGGAAGAACACCCC
>Aprobe358
ATGAGGGAACTCGTCCT
>Aprobe454
ATGATCTGGCACTCCAA
>Aprobe451
ATGATGATCTGGCACTC
>Aprobe510
ATGCAGCAGAATGGCAT
>Aprobe1041
ATGCCATTCTGCTGCAT
>Aprobe428
ATGCGACAGCTGGTCTA
>Aprobe237
ATGCTGCCATGACAGTT
>Aprobe82
ATGGAAACTGATGGGGA
>Aprobe347
ATGGAAGATGGATGAGG
>Aprobe1387
ATGGAAGGTGCAAAACC
>Aprobe887
ATGGACCTGCAGTATCC
>Aprobe520
ATGGATCCCAGAATGTG
>Aprobe354
ATGGATGAGGGAACTCG
>Aprobe1321
ATGGCAGCATTCACTGG
>Aprobe677
ATGGGCGGAAAACAAGA
>Aprobe419
ATGGTGAGGATGCGACA
>Aprobe610
ATGGTGATGGAGCTGAT
>Aprobe241
ATGGTGCTCTCTGCTTT
>Aprobe757
ATGGTGGATCAAGTGAG
>Aprobe1529
ATGTCACTCAGTGAGTG
>Aprobe1115
ATGTGAGTTAGACCAGC
>Aprobe532
ATGTGCTCTCTGATGCA
>Aprobe1549
ATTAACCCTGCTTTTGC
>Aprobe575
ATTAGGCTGTACACCTG
>Aprobe197
ATTATGAAGGGCGGTTG
>Aprobe620
ATTCCCACCAAGGAATA
>Aprobe1046
ATTCCGGTTCGAACAAG
>Aprobe932
ATTCCTTGGTGGGAATA
>Aprobe965
ATTCCTTTGACTGCAGC
>Aprobe889
ATTCTCACCTCTCCAGA
>Aprobe559
ATTCTCGTTCGGTCTGA
>Aprobe1034
ATTCTGGGATCCATTCC
>Aprobe840
ATTGAGAGGGTCAGTTG
>Aprobe142
ATTGATGGAATTGGGCG
>Aprobe809
ATTGCTCTTTGTGCAGC
>Aprobe1096
ATTGGAGTGCCAGATCA
>Aprobe956
ATTGTCCCGATTCCTTT
>Aprobe659
ATTTCTGGAGAGGTGAG
>Aprobe967
CAAAACAGCCAGGTGTA
>Aprobe1397
CAAAACCAGAGGAAGTG
>Aprobe1308
CAAAAGCAGAGAGCACC
>Aprobe39
CAAAATCATGGCGTCTC
>Aprobe736
CAAACAGCTGCACAAAG
>Aprobe748
CAAAGAGCAATGGTGGA
>Aprobe594
CAAAGGAATCGGGACAA
>Aprobe1258
CAAATCAGTGTGCAACC
>Aprobe861
CAAATCTTGCCTACCTG
>Aprobe507
CAAATGCAGCAGAATGG
>Aprobe1093
CAAATTGGAGTGCCAGA
>Aprobe414
CAACAATGGTGAGGATG
>Aprobe482
CAACATACCAGAGGACA
>Aprobe1354
CAACCGCCCTTCATAAT
>Aprobe1121
CAACTAGGGGAGTACAA
>Aprobe711
CAACTGACCCTCTCAAT
>Aprobe1313
CAACTGTCATGGCAGCA
>Aprobe1059
CAAGAGCTCTTGTCCTC
>Aprobe497
CAAGAGCTCTTGTTCGA
>Aprobe384
CAAGAGTACTTGATCCC
>Aprobe1017
CAAGAGTCAGCTGGTGT
>Aprobe409
CAAGCCAACAATGGTGA
>Aprobe766
CAAGTGAGAGAAAGTCG
>Aprobe417
CAATGGTGAGGATGCGA
>Aprobe608
CAATGGTGATGGAGCTG
>Aprobe755
CAATGGTGGATCAAGTG
>Aprobe746
CACAAAGAGCAATGGTG
>Aprobe859
CACAAATCTTGCCTACC
>Aprobe1015
CACAAGAGTCAGCTGGT
>Aprobe1013
CACACAAGAGTCAGCTG
>Aprobe533
CACACCAGCTGACTCTT
>Aprobe298
CACACTGATTTGGCCTG
>Aprobe448
CACATGATGATCTGGCA
>Aprobe1031
CACATTCTGGGATCCAT
>Aprobe60
CACCAAACGGTCTTATG
>Aprobe625
CACCAAGGAATATCCCT
>Aprobe535
CACCAGCTGACTCTTGT
>Aprobe805
CACCATTGCTCTTTGTG
>Aprobe1143
CACCATTGTTGGCTTGA
>Aprobe586
CACCTGGCTGTTTTGAA
>Aprobe144
CACGGAAAGACACTTCC
>Aprobe1230
CACTAATCAACAGAGGG
>Aprobe22
CACTCACTGAGTGACAT
>Aprobe345
CACTCCTGGTTCTTATG
>Aprobe660
CACTGGATACTGCAGGT
>Aprobe154
CACTTCCTCTGGTTTTG
>Aprobe870
CACTTCTTGTTTTCCGC
>Aprobe796
CACTTGATCCACCATTG
>Aprobe627
CAGAATGATCAAACGGG
>Aprobe528
CAGAATGTGCTCTCTGA
>Aprobe993
CAGACCGAACGAGAATC
>Aprobe1024
CAGAGAGCACATTCTGG
>Aprobe1403
CAGAGGAAGTGTCTTTC
>Aprobe490
CAGAGGACAAGAGCTCT
>Aprobe1086
CAGAGGGACCAAAGTAT
>Aprobe1010
CAGCACACAAGAGTCAG
>Aprobe984
CAGCCTAATCAGACCGA
>Aprobe943
CAGCTCCATCACCATTG
>Aprobe538
CAGCTGACTCTTGTGTG
>Aprobe740
CAGCTGCACAAAGAGCA
>Aprobe434
CAGCTGGTCTAACTCAC
>Aprobe1215
CAGGAGTGGAGGAAACA
>Aprobe1253
CAGGCCAAATCAGTGTG
>Aprobe690
CAGGTAGGCAAGATTTG
>Aprobe581
CAGGTGCTGCAGTCAAA
>Aprobe976
CAGGTGTACAGCCTAAT
>Aprobe896
CAGTATCCAGTGGGTAC
>Aprobe231
CAGTGAATGCTGCCATG
>Aprobe192
CAGTGATTATGAAGGGC
>Aprobe1386
CAGTGCACATTTGGATG
>Aprobe1263
CAGTGTGCAACCTACGT
>Aprobe1452
CAGTTGCATTCTGGCGA
>Aprobe1188
CATAAAGGACGAGTTCC
>Aprobe1206
CATAAGAACCAGGAGTG
>Aprobe1491
CATAAGACCGTTTGGTG
>Aprobe485
CATACCAGAGGACAAGA
>Aprobe1305
CATCAAAAGCAGAGAGC
>Aprobe1419
CATCAATCATCTTCCCG
>Aprobe949
CATCACCATTGTCCCGA
>Aprobe1021
CATCAGAGAGCACATTC
>Aprobe1083
CATCAGAGGGACCAAAG
>Aprobe165
CATCCAAATGTGCACTG
>Aprobe1137
CATCCTCACCATTGTTG
>Aprobe1362
CATGAGGGCAGAAATCA
>Aprobe450
CATGATGATCTGGCACT
>Aprobe1320
CATGGCAGCATTCACTG
>Aprobe1114
CATGTGAGTTAGACCAG
>Aprobe1045
CATTCCGGTTCGAACAA
>Aprobe888
CATTCTCACCTCTCCAG
>Aprobe934
CATTCTGATCAGCTCCA
>Aprobe1033
CATTCTGGGATCCATTC
>Aprobe808
CATTGCTCTTTGTGCAG
>Aprobe955
CATTGTCCCGATTCCTT
>Aprobe1257
CCAAATCAGTGTGCAAC
>Aprobe168
CCAAATGTGCACTGAAC
>Aprobe413
CCAACAATGGTGAGGAT
>Aprobe627
CCAAGGAATATCCCTCT
>Aprobe804
CCACCATTGCTCTTTGT
>Aprobe143
CCACGGAAAGACACTTC
>Aprobe344
CCACTCCTGGTTCTTAT
>Aprobe102
CCAGAATGCAACTGAGA
>Aprobe527
CCAGAATGTGCTCTCTG
>Aprobe1402
CCAGAGGAAGTGTCTTT
>Aprobe1105
CCAGATCATCATGTGAG
>Aprobe1009
CCAGCACACAAGAGTCA
>Aprobe537
CCAGCTGACTCTTGTGT
>Aprobe975
CCAGGTGTACAGCCTAA
>Aprobe230
CCAGTGAATGCTGCCAT
>Aprobe1205
CCATAAGAACCAGGAGT
>Aprobe1418
CCATCAATCATCTTCCC
>Aprobe887
CCATTCTCACCTCTCCA
>Aprobe1044
CCATTCTGCTGCATTTG
>Aprobe807
CCATTGCTCTTTGTGCA
>Aprobe142
CCCACGGAAAGACACTT
>Aprobe526
CCCAGAATGTGCTCTCT
>Aprobe923
CCCCGTTTGATCATTCT
>Aprobe370
CCCGCTTCTCAGTTCAA
>Aprobe924
CCCGTTTGATCATTCTG
>Aprobe1203
CCCTCATCCATCTTCCA
>Aprobe475
CCCTCTGATGAAGCTTA
>Aprobe321
CCCTCTGTTGATTAGTG
>Aprobe638
CCCTCTTTTTCGAAGTC
>Aprobe53
CCGAAGAAATAAGATCC
>Aprobe784
CCGACTTTCTCTCACTT
>Aprobe371
CCGCTTCTCAGTTCAAG
>Aprobe1140
CCTCACCATTGTTGGCT
>Aprobe1204
CCTCATCCATCTTCCAT
>Aprobe896
CCTCTCCAGAAATTTCG
>Aprobe159
CCTCTGGTTTTGCACCT
>Aprobe639
CCTCTTTTTCGAAGTCG
>Aprobe588
CCTGGCTGTTTTGAAGT
>Aprobe1508
CCTTGAGACGCCATGAT
>Aprobe655
CGAAATTTCTGGAGAGG
>Aprobe1055
CGAACAAGAGCTCTTGT
>Aprobe998
CGAACGAGAATCCAGCA
>Aprobe431
CGACAGCTGGTCTAACT
>Aprobe912
CGACTTCGAAAAAGAGG
>Aprobe785
CGACTTTCTCTCACTTG
>Aprobe1002
CGAGAATCCAGCACACA
>Aprobe1197
CGAGTTCCCTCATCCAT
>Aprobe963
CGATTCCTTTGACTGCA
>Aprobe1135
CGCATCCTCACCATTGT
>Aprobe100
CGCCAGAATGCAACTGA
>Aprobe1409
CGCCCAATTCCATCAAT
>Aprobe1358
CGCCCTTCATAATCACT
>Aprobe372
CGCTTCTCAGTTCAAGA
>Aprobe682
CGGAAAACAAGAAGTGC
>Aprobe146
CGGAAAGACACTTCCTC
>Aprobe1437
CGGATGACCTAATCTCA
>Aprobe132
CGGGAAGATGATTGATG
>Aprobe568
CGGTCTGATTAGGCTGT
>Aprobe1050
CGGTTCGAACAAGAGCT
>Aprobe208
CGGTTGATCCAAAACAG
>Aprobe654
CGTACCCACTGGATACT
>Aprobe289
CGTAGGTTGCACACTGA
>Aprobe50
CGTCTCAAGGCACCAAA
>Aprobe1470
CGTGCCCTCTTTTGAAA
>Aprobe1499
CGTTTGGTGCCTTGAGA
>Aprobe988
CTAATCAGACCGAACGA
>Aprobe618
CTATTCCCACCAAGGAA
>Aprobe446
CTCACATGATGATCTGG
>Aprobe1141
CTCACCATTGTTGGCTT
>Aprobe892
CTCACCTCTCCAGAAAT
>Aprobe24
CTCACTGAGTGACATCA
>Aprobe794
CTCACTTGATCCACCAT
>Aprobe1443
CTCAGACGAGAAGGCAA
>Aprobe766
CTCAGCATTTCCTGGGT
>Aprobe1450
CTCAGTTGCATTCTGGC
>Aprobe1205
CTCATCCATCTTCCATC
>Aprobe342
CTCCACTCCTGGTTCTT
>Aprobe946
CTCCATCACCATTGTCC
>Aprobe220
CTCCGTATTTCCAGTGA
>Aprobe562
CTCGTTCGGTCTGATTA
>Aprobe792
CTCTCACTTGATCCACC
>Aprobe160
CTCTGGTTTTGCACCTT
>Aprobe1178
CTCTTGAACTGAGAAGC
>Aprobe1065
CTCTTGTCCTCTGGTAT
>Aprobe545
CTCTTGTGTGCTGGATT
>Aprobe503
CTCTTGTTCGAACCGGA
>Aprobe813
CTCTTTGTGCAGCTGTT
>Aprobe541
CTGACTCTTGTGTGCTG
>Aprobe113
CTGAGATTAGGTCATCC
>Aprobe938
CTGATCAGCTCCATCAC
>Aprobe572
CTGATTAGGCTGTACAC
>Aprobe743
CTGCACAAAGAGCAATG
>Aprobe669
CTGCAGGTCCATACACA
>Aprobe587
CTGCAGTCAAAGGAATC
>Aprobe1018
CTGCATCAGAGAGCACA
>Aprobe240
CTGCCATGACAGTTGAT
>Aprobe663
CTGGAGAGGTGAGAATG
>Aprobe555
CTGGATTCTCGTTCGGT
>Aprobe459
CTGGCACTCCAATTTGA
>Aprobe777
CTGGGTTCCGACTTTCT
>Aprobe437
CTGGTCTAACTCACATG
>Aprobe581
CTGTACACCTGGCTGTT
>Aprobe1316
CTGTCATGGCAGCATTC
>Aprobe1343
CTGTTTTGGATCAACCG
>Aprobe964
CTTCAAAACAGCCAGGT
>Aprobe1080
CTTCATCAGAGGGACCA
>Aprobe156
CTTCCTCTGGTTTTGCA
>Aprobe1180
CTTGAACTGAGAAGCGG
>Aprobe1509
CTTGAGACGCCATGATT
>Aprobe798
CTTGATCCACCATTGCT
>Aprobe1067
CTTGTCCTCTGGTATGT
>Aprobe547
CTTGTGTGCTGGATTCT
>Aprobe505
CTTGTTCGAACCGGAAT
>Aprobe875
CTTGTTTTCCGCCCATT
>Aprobe969
CTTTGACTGCAGCACCT
>Aprobe468
CTTTGGTCCCTCTGATG
>Aprobe815
CTTTGTGCAGCTGTTTG
>Aprobe1226
CTTTTGTATATGGGCCC
>Aprobe148
GAAAGACACTTCCTCTG
>Aprobe610
GAAAGGGTCTATTCCCA
>Aprobe1337
GAAATACGGAGGGAAGA
>Aprobe1056
GAACAAGAGCTCTTGTC
>Aprobe999
GAACGAGAATCCAGCAC
>Aprobe1183
GAACTGAGAAGCGGGTA
>Aprobe350
GAAGATGGATGAGGGAA
>Aprobe1390
GAAGGTGCAAAACCAGA
>Aprobe1408
GAAGTGTCTTTCCGTGG
>Aprobe1005
GAATCCAGCACACAAGA
>Aprobe1382
GAATGATGGAAGGTGCA
>Aprobe235
GAATGCTGCCATGACAG
>Aprobe518
GAATGGATCCCAGAATG
>Aprobe675
GAATGGGCGGAAAACAA
>Aprobe530
GAATGTGCTCTCTGATG
>Aprobe495
GACAAGAGCTCTTGTTC
>Aprobe606
GACAATGGTGATGGAGC
>Aprobe152
GACACTTCCTCTGGTTT
>Aprobe432
GACAGCTGGTCTAACTC
>Aprobe995
GACCGAACGAGAATCCA
>Aprobe1442
GACCTAATCTCAGTTGC
>Aprobe890
GACCTGCAGTATCCAGT
>Aprobe1447
GACGAGAAGGCAACGAA
>Aprobe1435
GACGGATGACCTAATCT
>Aprobe543
GACTCTTGTGTGCTGGA
>Aprobe913
GACTTCGAAAAAGAGGG
>Aprobe773
GAGAAAGTCGGAACCCA
>Aprobe1003
GAGAATCCAGCACACAA
>Aprobe1512
GAGACGCCATGATTTTG
>Aprobe771
GAGAGAAAGTCGGAACC
>Aprobe1026
GAGAGCACATTCTGGGA
>Aprobe462
GAGATACTTTGGTCCCT
>Aprobe115
GAGATTAGGTCATCCGT
>Aprobe752
GAGCAATGGTGGATCAA
>Aprobe1028
GAGCACATTCTGGGATC
>Aprobe500
GAGCTCTTGTTCGAACC
>Aprobe1405
GAGGAAGTGTCTTTCCG
>Aprobe492
GAGGACAAGAGCTCTTG
>Aprobe317
GAGGCCCTCTGTTGATT
>Aprobe360
GAGGGAACTCGTCCTTT
>Aprobe1345
GAGGGAAGAACCTCAGA
>Aprobe1088
GAGGGACCAAAGTATCT
>Aprobe925
GAGGGATATTCCTTGGT
>Aprobe323
GAGGGCCCATATACAAA
>Aprobe1100
GAGTGCCAGATCATCAT
>Aprobe1218
GAGTGGAGGAAACACTA
>Aprobe1119
GAGTTAGACCAGCTGTC
>Aprobe1198
GAGTTCCCTCATCCATC
>Aprobe665
GATACTGCAGGTCCATA
>Aprobe464
GATACTTTGGTCCCTCT
>Aprobe929
GATATTCCTTGGTGGGA
>Aprobe940
GATCAGCTCCATCACCA
>Aprobe801
GATCCACCATTGCTCTT
>Aprobe523
GATCCCAGAATGTGCTC
>Aprobe456
GATCTGGCACTCCAATT
>Aprobe453
GATGATCTGGCACTCCA
>Aprobe346
GATGGAAGATGGATGAG
>Aprobe1386
GATGGAAGGTGCAAAAC
>Aprobe145
GATGGAATTGGGCGATT
>Aprobe615
GATGGAGCTGATCAGAA
>Aprobe353
GATGGATGAGGGAACTC
>Aprobe1528
GATGTCACTCAGTGAGT
>Aprobe574
GATTAGGCTGTACACCT
>Aprobe196
GATTATGAAGGGCGGTT
>Aprobe964
GATTCCTTTGACTGCAG
>Aprobe558
GATTCTCGTTCGGTCTG
>Aprobe141
GATTGATGGAATTGGGC
>Aprobe190
GATTTCTGCCCTCATGT
>Aprobe1396
GCAAAACCAGAGGAAGT
>Aprobe2
GCAAAAGCAGGGTTAAT
>Aprobe481
GCAACATACCAGAGGAC
>Aprobe710
GCAACTGACCCTCTCAA
>Aprobe109
GCAACTGAGATTAGGTC
>Aprobe754
GCAATGGTGGATCAAGT
>Aprobe425
GCAATTTGTACTCCCCT
>Aprobe745
GCACAAAGAGCAATGGT
>Aprobe1012
GCACACAAGAGTCAGCT
>Aprobe297
GCACACTGATTTGGCCT
>Aprobe1030
GCACATTCTGGGATCCA
>Aprobe59
GCACCAAACGGTCTTAT
>Aprobe170
GCACCTTCCATCATTCT
>Aprobe869
GCACTTCTTGTTTTCCG
>Aprobe1522
GCAGAAGAGTACGACAA
>Aprobe1313
GCAGAGAGCACCATTTT
>Aprobe1324
GCAGCATTCACTGGAAA
>Aprobe1252
GCAGGCCAAATCAGTGT
>Aprobe8
GCAGGGTTAATAATCAC
>Aprobe689
GCAGGTAGGCAAGATTT
>Aprobe895
GCAGTATCCAGTGGGTA
>Aprobe1020
GCATCAGAGAGCACATT
>Aprobe1136
GCATCCTCACCATTGTT
>Aprobe1256
GCCAAATCAGTGTGCAA
>Aprobe412
GCCAACAATGGTGAGGA
>Aprobe101
GCCAGAATGCAACTGAG
>Aprobe1104
GCCAGATCATCATGTGA
>Aprobe1043
GCCATTCTGCTGCATTT
>Aprobe1410
GCCCAATTCCATCAATC
>Aprobe320
GCCCTCTGTTGATTAGT
>Aprobe1359
GCCCTTCATAATCACTG
>Aprobe681
GCGGAAAACAAGAAGTG
>Aprobe207
GCGGTTGATCCAAAACA
>Aprobe856
GCTCACAAATCTTGCCT
>Aprobe945
GCTCCATCACCATTGTC
>Aprobe246
GCTCTCTGCTTTTGATG
>Aprobe1064
GCTCTTGTCCTCTGGTA
>Aprobe812
GCTCTTTGTGCAGCTGT
>Aprobe540
GCTGACTCTTGTGTGCT
>Aprobe742
GCTGCACAAAGAGCAAT
>Aprobe586
GCTGCAGTCAAAGGAAT
>Aprobe239
GCTGCCATGACAGTTGA
>Aprobe436
GCTGGTCTAACTCACAT
>Aprobe1342
GCTGTTTTGGATCAACC
>Aprobe373
GCTTCTCAGTTCAAGAG
>Aprobe147
GGAAAGACACTTCCTCT
>Aprobe363
GGAACTCGTCCTTTATG
>Aprobe349
GGAAGATGGATGAGGGA
>Aprobe1407
GGAAGTGTCTTTCCGTG
>Aprobe517
GGAATGGATCCCAGAAT
>Aprobe494
GGACAAGAGCTCTTGTT
>Aprobe605
GGACAATGGTGATGGAG
>Aprobe618
GGAGCTGATCAGAATGA
>Aprobe1099
GGAGTGCCAGATCATCA
>Aprobe1217
GGAGTGGAGGAAACACT
>Aprobe664
GGATACTGCAGGTCCAT
>Aprobe522
GGATCCCAGAATGTGCT
>Aprobe1498
GGATCTTATTTCTTCGG
>Aprobe1438
GGATGACCTAATCTCAG
>Aprobe557
GGATTCTCGTTCGGTCT
>Aprobe696
GGCAAGATTTGTGAGCA
>Aprobe1323
GGCAGCATTCACTGGAA
>Aprobe1255
GGCCAAATCAGTGTGCA
>Aprobe326
GGCCCATATACAAAAGA
>Aprobe680
GGCGGAAAACAAGAAGT
>Aprobe362
GGGAACTCGTCCTTTAT
>Aprobe133
GGGAAGATGATTGATGG
>Aprobe942
GGGAATAGACCCTTTCA
>Aprobe604
GGGACAATGGTGATGGA
>Aprobe266
GGGAGGTTTCTTTGTAC
>Aprobe643
GGGATCAACGATCGAAA
>Aprobe1167
GGGATCAAGTACTCTTG
>Aprobe325
GGGCCCATATACAAAAG
>Aprobe300
GGGGAAAGATCCTAAGA
>Aprobe1127
GGGGAGTACAAATTGCT
>Aprobe1273
GGGGTGTTCTTCCAGAT
>Aprobe907
GGGTACGACTTCGAAAA
>Aprobe847
GGGTCAGTTGCTCACAA
>Aprobe1274
GGGTGTTCTTCCAGATA
>Aprobe779
GGGTTCCGACTTTCTCT
>Aprobe692
GGTAGGCAAGATTTGTG
>Aprobe848
GGTCAGTTGCTCACAAA
>Aprobe569
GGTCTGATTAGGCTGTA
>Aprobe612
GGTGATGGAGCTGATCA
>Aprobe1393
GGTGCAAAACCAGAGGA
>Aprobe243
GGTGCTCTCTGCTTTTG
>Aprobe759
GGTGGATCAAGTGAGAG
>Aprobe978
GGTGTACAGCCTAATCA
>Aprobe780
GGTTCCGACTTTCTCTC
>Aprobe1051
GGTTCGAACAAGAGCTC
>Aprobe209
GGTTGATCCAAAACAGC
>Aprobe293
GGTTGCACACTGATTTG
>Aprobe164
GGTTTTGCACCTTCCAT
>Aprobe1285
GTACAAAGAAACCTCCC
>Aprobe583
GTACACCTGGCTGTTTT
>Aprobe981
GTACAGCCTAATCAGAC
>Aprobe655
GTACCCACTGGATACTG
>Aprobe367
GTACCCGCTTCTCAGTT
>Aprobe290
GTAGGTTGCACACTGAT
>Aprobe898
GTATCCAGTGGGTACGA
>Aprobe885
GTATGGACCTGCAGTAT
>Aprobe407
GTCAAGCCAACAATGGT
>Aprobe1531
GTCACTCAGTGAGTGAT
>Aprobe1318
GTCATGGCAGCATTCAC
>Aprobe473
GTCCCTCTGATGAAGCT
>Aprobe1070
GTCCTCTGGTATGTTGC
>Aprobe1133
GTCGCATCCTCACCATT
>Aprobe130
GTCGGGAAGATGATTGA
>Aprobe652
GTCGTACCCACTGGATA
>Aprobe51
GTCTCAAGGCACCAAAC
>Aprobe570
GTCTGATTAGGCTGTAC
>Aprobe233
GTGAATGCTGCCATGAC
>Aprobe769
GTGAGAGAAAGTCGGAA
>Aprobe1117
GTGAGTTAGACCAGCTG
>Aprobe613
GTGATGGAGCTGATCAG
>Aprobe1543
GTGATTATTAACCCTGC
>Aprobe1394
GTGCAAAACCAGAGGAA
>Aprobe1102
GTGCCAGATCATCATGT
>Aprobe244
GTGCTCTCTGCTTTTGA
>Aprobe584
GTGCTGCAGTCAAAGGA
>Aprobe552
GTGCTGGATTCTCGTTC
>Aprobe760
GTGGATCAAGTGAGAGA
>Aprobe940
GTGGGAATAGACCCTTT
>Aprobe905
GTGGGTACGACTTCGAA
>Aprobe979
GTGTACAGCCTAATCAG
>Aprobe883
GTGTATGGACCTGCAGT
>Aprobe1265
GTGTGCAACCTACGTTT
>Aprobe550
GTGTGCTGGATTCTCGT
>Aprobe881
GTGTGTATGGACCTGCA
>Aprobe335
GTGTTTCCTCCACTCCT
>Aprobe1383
GTTCAGTGCACATTTGG
>Aprobe1200
GTTCCCTCATCCATCTT
>Aprobe781
GTTCCGACTTTCTCTCA
>Aprobe1052
GTTCGAACAAGAGCTCT
>Aprobe103
GTTCGTTGCCTTCTCGT
>Aprobe212
GTTCTTCCCTCCGTATT
>Aprobe294
GTTGCACACTGATTTGG
>Aprobe107
GTTGCCTTCTCGTCTGA
>Aprobe1500
GTTTGGTGCCTTGAGAC
>Aprobe165
GTTTTGCACCTTCCATC
>Aprobe1190
TAAAGGACGAGTTCCCT
>Aprobe1208
TAAGAACCAGGAGTGGA
>Aprobe1076
TAAGCTTCATCAGAGGG
>Aprobe1233
TAATCAACAGAGGGCCT
>Aprobe989
TAATCAGACCGAACGAG
>Aprobe584
TACACCTGGCTGTTTTG
>Aprobe982
TACAGCCTAATCAGACC
>Aprobe487
TACCAGAGGACAAGAGC
>Aprobe656
TACCCACTGGATACTGC
>Aprobe368
TACCCGCTTCTCAGTTC
>Aprobe667
TACTGCAGGTCCATACA
>Aprobe466
TACTTTGGTCCCTCTGA
>Aprobe1123
TAGACCAGCTGTCGCAT
>Aprobe333
TAGTGTTTCCTCCACTC
>Aprobe899
TATCCAGTGGGTACGAC
>Aprobe277
TATCTGGAAGAACACCC
>Aprobe199
TATGAAGGGCGGTTGAT
>Aprobe886
TATGGACCTGCAGTATC
>Aprobe619
TATTCCCACCAAGGAAT
>Aprobe931
TATTCCTTGGTGGGAAT
>Aprobe966
TCAAAACAGCCAGGTGT
>Aprobe83
TCAAAAGAGGGCACGAT
>Aprobe1307
TCAAAAGCAGAGAGCAC
>Aprobe593
TCAAAGGAATCGGGACA
>Aprobe1092
TCAAATTGGAGTGCCAG
>Aprobe1353
TCAACCGCCCTTCATAA
>Aprobe1312
TCAACTGTCATGGCAGC
>Aprobe408
TCAAGCCAACAATGGTG
>Aprobe1421
TCAATCATCTTCCCGAC
>Aprobe447
TCACATGATGATCTGGC
>Aprobe951
TCACCATTGTCCCGATT
>Aprobe1142
TCACCATTGTTGGCTTG
>Aprobe21
TCACTCACTGAGTGACA
>Aprobe1331
TCACTGGAAATACGGAG
>Aprobe992
TCAGACCGAACGAGAAT
>Aprobe1444
TCAGACGAGAAGGCAAC
>Aprobe1023
TCAGAGAGCACATTCTG
>Aprobe1085
TCAGAGGGACCAAAGTA
>Aprobe767
TCAGCATTTCCTGGGTT
>Aprobe942
TCAGCTCCATCACCATT
>Aprobe1262
TCAGTGTGCAACCTACG
>Aprobe1451
TCAGTTGCATTCTGGCG
>Aprobe1082
TCATCAGAGGGACCAAA
>Aprobe1319
TCATGGCAGCATTCACT
>Aprobe933
TCATTCTGATCAGCTCC
>Aprobe803
TCCACCATTGCTCTTTG
>Aprobe343
TCCACTCCTGGTTCTTA
>Aprobe1008
TCCAGCACACAAGAGTC
>Aprobe229
TCCAGTGAATGCTGCCA
>Aprobe901
TCCAGTGGGTACGACTT
>Aprobe947
TCCATCACCATTGTCCC
>Aprobe622
TCCCACCAAGGAATATC
>Aprobe525
TCCCAGAATGTGCTCTC
>Aprobe1469
TCCCCATCAGTTTCCAT
>Aprobe960
TCCCGATTCCTTTGACT
>Aprobe1202
TCCCTCATCCATCTTCC
>Aprobe474
TCCCTCTGATGAAGCTT
>Aprobe783
TCCGACTTTCTCTCACT
>Aprobe1048
TCCGGTTCGAACAAGAG
>Aprobe1139
TCCTCACCATTGTTGGC
>Aprobe158
TCCTCTGGTTTTGCACC
>Aprobe934
TCCTTGGTGGGAATAGA
>Aprobe967
TCCTTTGACTGCAGCAC
>Aprobe1054
TCGAACAAGAGCTCTTG
>Aprobe647
TCGAAGTCGTACCCACT
>Aprobe1134
TCGCATCCTCACCATTG
>Aprobe99
TCGCCAGAATGCAACTG
>Aprobe1408
TCGCCCAATTCCATCAA
>Aprobe602
TCGGGACAATGGTGATG
>Aprobe567
TCGGTCTGATTAGGCTG
>Aprobe653
TCGTACCCACTGGATAC
>Aprobe1469
TCGTGCCCTCTTTTGAA
>Aprobe563
TCGTTCGGTCTGATTAG
>Aprobe105
TCGTTGCCTTCTCGTCT
>Aprobe617
TCTATTCCCACCAAGGA
>Aprobe52
TCTCAAGGCACCAAACG
>Aprobe891
TCTCACCTCTCCAGAAA
>Aprobe793
TCTCACTTGATCCACCA
>Aprobe1442
TCTCAGACGAGAAGGCA
>Aprobe1449
TCTCAGTTGCATTCTGG
>Aprobe561
TCTCGTTCGGTCTGATT
>Aprobe791
TCTCTCACTTGATCCAC
>Aprobe206
TCTGAGGTTCTTCCCTC
>Aprobe937
TCTGATCAGCTCCATCA
>Aprobe279
TCTGGAAGAACACCCCA
>Aprobe662
TCTGGAGAGGTGAGAAT
>Aprobe458
TCTGGCACTCCAATTTG
>Aprobe161
TCTGGTTTTGCACCTTC
>Aprobe1251
TCTTAGGATCTTTCCCC
>Aprobe214
TCTTCCCTCCGTATTTC
>Aprobe1179
TCTTGAACTGAGAAGCG
>Aprobe1066
TCTTGTCCTCTGGTATG
>Aprobe546
TCTTGTGTGCTGGATTC
>Aprobe504
TCTTGTTCGAACCGGAA
>Aprobe874
TCTTGTTTTCCGCCCAT
>Aprobe1225
TCTTTTGTATATGGGCC
>Aprobe609
TGAAAGGGTCTATTCCC
>Aprobe1182
TGAACTGAGAAGCGGGT
>Aprobe234
TGAATGCTGCCATGACA
>Aprobe542
TGACTCTTGTGTGCTGG
>Aprobe672
TGAGAATGGGCGGAAAA
>Aprobe770
TGAGAGAAAGTCGGAAC
>Aprobe842
TGAGAGGGTCAGTTGCT
>Aprobe114
TGAGATTAGGTCATCCG
>Aprobe707
TGAGCAACTGACCCTCT
>Aprobe359
TGAGGGAACTCGTCCTT
>Aprobe1118
TGAGTTAGACCAGCTGT
>Aprobe939
TGATCAGCTCCATCACC
>Aprobe800
TGATCCACCATTGCTCT
>Aprobe455
TGATCTGGCACTCCAAT
>Aprobe452
TGATGATCTGGCACTCC
>Aprobe144
TGATGGAATTGGGCGAT
>Aprobe614
TGATGGAGCTGATCAGA
>Aprobe1527
TGATGTCACTCAGTGAG
>Aprobe573
TGATTAGGCTGTACACC
>Aprobe195
TGATTATGAAGGGCGGT
>Aprobe189
TGATTTCTGCCCTCATG
>Aprobe1395
TGCAAAACCAGAGGAAG
>Aprobe744
TGCACAAAGAGCAATGG
>Aprobe296
TGCACACTGATTTGGCC
>Aprobe169
TGCACCTTCCATCATTC
>Aprobe1521
TGCAGAAGAGTACGACA
>Aprobe670
TGCAGGTCCATACACAC
>Aprobe894
TGCAGTATCCAGTGGGT
>Aprobe588
TGCAGTCAAAGGAATCG
>Aprobe1019
TGCATCAGAGAGCACAT
>Aprobe1103
TGCCAGATCATCATGTG
>Aprobe1042
TGCCATTCTGCTGCATT
>Aprobe109
TGCCTTCTCGTCTGAGA
>Aprobe429
TGCGACAGCTGGTCTAA
>Aprobe855
TGCTCACAAATCTTGCC
>Aprobe811
TGCTCTTTGTGCAGCTG
>Aprobe585
TGCTGCAGTCAAAGGAA
>Aprobe238
TGCTGCCATGACAGTTG
>Aprobe553
TGCTGGATTCTCGTTCG
>Aprobe83
TGGAAACTGATGGGGAT
>Aprobe1335
TGGAAATACGGAGGGAA
>Aprobe348
TGGAAGATGGATGAGGG
>Aprobe1388
TGGAAGGTGCAAAACCA
>Aprobe888
TGGACCTGCAGTATCCA
>Aprobe664
TGGAGAGGTGAGAATGG
>Aprobe617
TGGAGCTGATCAGAATG
>Aprobe1098
TGGAGTGCCAGATCATC
>Aprobe663
TGGATACTGCAGGTCCA
>Aprobe521
TGGATCCCAGAATGTGC
>Aprobe355
TGGATGAGGGAACTCGT
>Aprobe556
TGGATTCTCGTTCGGTC
>Aprobe1322
TGGCAGCATTCACTGGA
>Aprobe941
TGGGAATAGACCCTTTC
>Aprobe678
TGGGCGGAAAACAAGAA
>Aprobe1272
TGGGGTGTTCTTCCAGA
>Aprobe906
TGGGTACGACTTCGAAA
>Aprobe778
TGGGTTCCGACTTTCTC
>Aprobe471
TGGTCCCTCTGATGAAG
>Aprobe611
TGGTGATGGAGCTGATC
>Aprobe242
TGGTGCTCTCTGCTTTT
>Aprobe758
TGGTGGATCAAGTGAGA
>Aprobe163
TGGTTTTGCACCTTCCA
>Aprobe582
TGTACACCTGGCTGTTT
>Aprobe884
TGTATGGACCTGCAGTA
>Aprobe1530
TGTCACTCAGTGAGTGA
>Aprobe1317
TGTCATGGCAGCATTCA
>Aprobe958
TGTCCCGATTCCTTTGA
>Aprobe1069
TGTCCTCTGGTATGTTG
>Aprobe1132
TGTCGCATCCTCACCAT
>Aprobe30
TGTCGTACTCTTCTGCA
>Aprobe705
TGTGAGCAACTGACCCT
>Aprobe1116
TGTGAGTTAGACCAGCT
>Aprobe533
TGTGCTCTCTGATGCAG
>Aprobe551
TGTGCTGGATTCTCGTT
>Aprobe882
TGTGTATGGACCTGCAG
>Aprobe549
TGTGTGCTGGATTCTCG
>Aprobe336
TGTTTCCTCCACTCCTG
>Aprobe877
TGTTTTCCGCCCATTCT
>Aprobe1344
TGTTTTGGATCAACCGC
>Aprobe1550
TTAACCCTGCTTTTGCT
>Aprobe1122
TTAGACCAGCTGTCGCA
>Aprobe576
TTAGGCTGTACACCTGG
>Aprobe198
TTATGAAGGGCGGTTGA
>Aprobe965
TTCAAAACAGCCAGGTG
>Aprobe82
TTCAAAAGAGGGCACGA
>Aprobe1081
TTCATCAGAGGGACCAA
>Aprobe228
TTCCAGTGAATGCTGCC
>Aprobe621
TTCCCACCAAGGAATAT
>Aprobe1201
TTCCCTCATCCATCTTC
>Aprobe216
TTCCCTCCGTATTTCCA
>Aprobe782
TTCCGACTTTCTCTCAC
>Aprobe1047
TTCCGGTTCGAACAAGA
>Aprobe339
TTCCTCCACTCCTGGTT
>Aprobe157
TTCCTCTGGTTTTGCAC
>Aprobe933
TTCCTTGGTGGGAATAG
>Aprobe966
TTCCTTTGACTGCAGCA
>Aprobe509
TTCGAACCGGAATGGAT
>Aprobe646
TTCGAAGTCGTACCCAC
>Aprobe566
TTCGGTCTGATTAGGCT
>Aprobe104
TTCGTTGCCTTCTCGTC
>Aprobe890
TTCTCACCTCTCCAGAA
>Aprobe560
TTCTCGTTCGGTCTGAT
>Aprobe936
TTCTGATCAGCTCCATC
>Aprobe661
TTCTGGAGAGGTGAGAA
>Aprobe213
TTCTTCCCTCCGTATTT
>Aprobe873
TTCTTGTTTTCCGCCCA
>Aprobe1181
TTGAACTGAGAAGCGGG
>Aprobe841
TTGAGAGGGTCAGTTGC
>Aprobe799
TTGATCCACCATTGCTC
>Aprobe143
TTGATGGAATTGGGCGA
>Aprobe295
TTGCACACTGATTTGGC
>Aprobe108
TTGCCTTCTCGTCTGAG
>Aprobe810
TTGCTCTTTGTGCAGCT
>Aprobe1097
TTGGAGTGCCAGATCAT
>Aprobe470
TTGGTCCCTCTGATGAA
>Aprobe430
TTGTACTCCCCTAGTTG
>Aprobe957
TTGTCCCGATTCCTTTG
>Aprobe29
TTGTCGTACTCTTCTGC
>Aprobe704
TTGTGAGCAACTGACCC
>Aprobe548
TTGTGTGCTGGATTCTC
>Aprobe506
TTGTTCGAACCGGAATG
>Aprobe876
TTGTTTTCCGCCCATTC
>Aprobe81
TTTCAAAAGAGGGCACG
>Aprobe227
TTTCCAGTGAATGCTGC
>Aprobe338
TTTCCTCCACTCCTGGT
>Aprobe645
TTTCGAAGTCGTACCCA
>Aprobe908
TTTCGATCGTTGATCCC
>Aprobe660
TTTCTGGAGAGGTGAGA
>Aprobe970
TTTGACTGCAGCACCTG
>Aprobe469
TTTGGTCCCTCTGATGA
>Aprobe1501
TTTGGTGCCTTGAGACG
>Aprobe1228
TTTGTATATGGGCCCTC
>Aprobe703
TTTGTGAGCAACTGACC
>Aprobe879
TTTTCCGCCCATTCTCA
>Aprobe644
TTTTCGAAGTCGTACCC
>Aprobe1227
TTTTGTATATGGGCCCT
