# Supplementary material for: Optimal Probe Length Varies for Targets with High Sequence Variation: Implications for Probe Library Design for Resequencing Highly Variable Genes
Source: PLoS One. 2008 Jun 18;3(6):e2500. doi: 10.1371/journal.pone.0002500 (PMC2430613; doi:10.1371/journal.pone.0002500)
Supplement: Text S2 — Example probe library generated by this analysis. This additional file Probes.fa.tar contains an example of a probe library set, for the gene np5 at read length 17, generated in this analysis. The files are labeled in a format to indicate the stringency of filtering (GC content followed by Δω). These are also available from the author and on the 4g.soton.ac.uk website. (0.17 MB TAR) [file pone.0002500.s002.tar › supp_data/filter_80_0_2.text]

>Aprobe968
AAAACAGCCAGGTGTAC
>Aprobe1309
AAAAGCAGAGAGCACCA
>Aprobe238
AAAATGGTGCTCTCTGC
>Aprobe969
AAACAGCCAGGTGTACA
>Aprobe286
AAACGTAGGTTGCACAC
>Aprobe1310
AAAGCAGAGAGCACCAT
>Aprobe611
AAAGGGTCTATTCCCAC
>Aprobe862
AAATCTTGCCTACCTGC
>Aprobe508
AAATGCAGCAGAATGGC
>Aprobe239
AAATGGTGCTCTCTGCT
>Aprobe415
AACAATGGTGAGGATGC
>Aprobe784
AACCCAGGAAATGCTGA
>Aprobe1355
AACCGCCCTTCATAATC
>Aprobe1000
AACGAGAATCCAGCACA
>Aprobe287
AACGTAGGTTGCACACT
>Aprobe1314
AACTGTCATGGCAGCAT
>Aprobe750
AAGAGCAATGGTGGATC
>Aprobe351
AAGATGGATGAGGGAAC
>Aprobe1311
AAGCAGAGAGCACCATT
>Aprobe410
AAGCCAACAATGGTGAG
>Aprobe1077
AAGCTTCATCAGAGGGA
>Aprobe596
AAGGAATCGGGACAATG
>Aprobe1391
AAGGTGCAAAACCAGAG
>Aprobe1339
AATACGGAGGGAAGAAC
>Aprobe990
AATCAGACCGAACGAGA
>Aprobe42
AATCATGGCGTCTCAAG
>Aprobe1406
AATCGCCCAATTCCATC
>Aprobe600
AATCGGGACAATGGTGA
>Aprobe509
AATGCAGCAGAATGGCA
>Aprobe236
AATGCTGCCATGACAGT
>Aprobe676
AATGGGCGGAAAACAAG
>Aprobe609
AATGGTGATGGAGCTGA
>Aprobe240
AATGGTGCTCTCTGCTT
>Aprobe1095
AATTGGAGTGCCAGATC
>Aprobe747
ACAAAGAGCAATGGTGG
>Aprobe607
ACAATGGTGATGGAGCT
>Aprobe585
ACACCTGGCTGTTTTGA
>Aprobe1361
ACATGAGGGCAGAAATC
>Aprobe626
ACCAAGGAATATCCCTC
>Aprobe806
ACCATTGCTCTTTGTGC
>Aprobe1144
ACCATTGTTGGCTTGAC
>Aprobe1356
ACCGCCCTTCATAATCA
>Aprobe587
ACCTGGCTGTTTTGAAG
>Aprobe145
ACGGAAAGACACTTCCT
>Aprobe1436
ACGGATGACCTAATCTC
>Aprobe1231
ACTAATCAACAGAGGGC
>Aprobe346
ACTCCTGGTTCTTATGG
>Aprobe1315
ACTGTCATGGCAGCATT
>Aprobe963
ACTTCAAAACAGCCAGG
>Aprobe155
ACTTCCTCTGGTTTTGC
>Aprobe871
ACTTCTTGTTTTCCGCC
>Aprobe797
ACTTGATCCACCATTGC
>Aprobe467
ACTTTGGTCCCTCTGAT
>Aprobe628
AGAATGATCAAACGGGG
>Aprobe1381
AGAATGATGGAAGGTGC
>Aprobe674
AGAATGGGCGGAAAACA
>Aprobe751
AGAGCAATGGTGGATCA
>Aprobe1027
AGAGCACATTCTGGGAT
>Aprobe1087
AGAGGGACCAAAGTATC
>Aprobe924
AGAGGGATATTCCTTGG
>Aprobe463
AGATACTTTGGTCCCTC
>Aprobe352
AGATGGATGAGGGAACT
>Aprobe116
AGATTAGGTCATCCGTC
>Aprobe753
AGCAATGGTGGATCAAG
>Aprobe424
AGCAATTTGTACTCCCC
>Aprobe1312
AGCAGAGAGCACCATTT
>Aprobe985
AGCCTAATCAGACCGAA
>Aprobe944
AGCTCCATCACCATTGT
>Aprobe741
AGCTGCACAAAGAGCAA
>Aprobe1406
AGGAAGTGTCTTTCCGT
>Aprobe695
AGGCAAGATTTGTGAGC
>Aprobe318
AGGCCCTCTGTTGATTA
>Aprobe361
AGGGAACTCGTCCTTTA
>Aprobe1089
AGGGACCAAAGTATCTC
>Aprobe926
AGGGATATTCCTTGGTG
>Aprobe1126
AGGGGAGTACAAATTGC
>Aprobe977
AGGTGTACAGCCTAATC
>Aprobe591
AGTCAAAGGAATCGGGA
>Aprobe232
AGTGAATGCTGCCATGA
>Aprobe193
AGTGATTATGAAGGGCG
>Aprobe1264
AGTGTGCAACCTACGTT
>Aprobe1199
AGTTCCCTCATCCATCT
>Aprobe1453
AGTTGCATTCTGGCGAT
>Aprobe1189
ATAAAGGACGAGTTCCC
>Aprobe1207
ATAAGAACCAGGAGTGG
>Aprobe1492
ATAAGACCGTTTGGTGC
>Aprobe666
ATACTGCAGGTCCATAC
>Aprobe465
ATACTTTGGTCCCTCTG
>Aprobe1352
ATCAACCGCCCTTCATA
>Aprobe950
ATCACCATTGTCCCGAT
>Aprobe991
ATCAGACCGAACGAGAA
>Aprobe1084
ATCAGAGGGACCAAAGT
>Aprobe941
ATCAGCTCCATCACCAT
>Aprobe1042
ATCCATTCCGGTTCGAA
>Aprobe524
ATCCCAGAATGTGCTCT
>Aprobe1468
ATCCCCATCAGTTTCCA
>Aprobe1138
ATCCTCACCATTGTTGG
>Aprobe98
ATCGCCAGAATGCAACT
>Aprobe1407
ATCGCCCAATTCCATCA
>Aprobe601
ATCGGGACAATGGTGAT
>Aprobe1468
ATCGTGCCCTCTTTTGA
>Aprobe454
ATGATCTGGCACTCCAA
>Aprobe510
ATGCAGCAGAATGGCAT
>Aprobe1041
ATGCCATTCTGCTGCAT
>Aprobe237
ATGCTGCCATGACAGTT
>Aprobe82
ATGGAAACTGATGGGGA
>Aprobe347
ATGGAAGATGGATGAGG
>Aprobe1387
ATGGAAGGTGCAAAACC
>Aprobe520
ATGGATCCCAGAATGTG
>Aprobe677
ATGGGCGGAAAACAAGA
>Aprobe610
ATGGTGATGGAGCTGAT
>Aprobe241
ATGGTGCTCTCTGCTTT
>Aprobe575
ATTAGGCTGTACACCTG
>Aprobe197
ATTATGAAGGGCGGTTG
>Aprobe1046
ATTCCGGTTCGAACAAG
>Aprobe965
ATTCCTTTGACTGCAGC
>Aprobe559
ATTCTCGTTCGGTCTGA
>Aprobe1034
ATTCTGGGATCCATTCC
>Aprobe142
ATTGATGGAATTGGGCG
>Aprobe809
ATTGCTCTTTGTGCAGC
>Aprobe1096
ATTGGAGTGCCAGATCA
>Aprobe967
CAAAACAGCCAGGTGTA
>Aprobe1397
CAAAACCAGAGGAAGTG
>Aprobe39
CAAAATCATGGCGTCTC
>Aprobe736
CAAACAGCTGCACAAAG
>Aprobe748
CAAAGAGCAATGGTGGA
>Aprobe594
CAAAGGAATCGGGACAA
>Aprobe1258
CAAATCAGTGTGCAACC
>Aprobe861
CAAATCTTGCCTACCTG
>Aprobe507
CAAATGCAGCAGAATGG
>Aprobe1093
CAAATTGGAGTGCCAGA
>Aprobe414
CAACAATGGTGAGGATG
>Aprobe1354
CAACCGCCCTTCATAAT
>Aprobe1121
CAACTAGGGGAGTACAA
>Aprobe384
CAAGAGTACTTGATCCC
>Aprobe409
CAAGCCAACAATGGTGA
>Aprobe755
CAATGGTGGATCAAGTG
>Aprobe746
CACAAAGAGCAATGGTG
>Aprobe859
CACAAATCTTGCCTACC
>Aprobe1031
CACATTCTGGGATCCAT
>Aprobe60
CACCAAACGGTCTTATG
>Aprobe625
CACCAAGGAATATCCCT
>Aprobe805
CACCATTGCTCTTTGTG
>Aprobe1143
CACCATTGTTGGCTTGA
>Aprobe586
CACCTGGCTGTTTTGAA
>Aprobe1230
CACTAATCAACAGAGGG
>Aprobe345
CACTCCTGGTTCTTATG
>Aprobe154
CACTTCCTCTGGTTTTG
>Aprobe870
CACTTCTTGTTTTCCGC
>Aprobe796
CACTTGATCCACCATTG
>Aprobe627
CAGAATGATCAAACGGG
>Aprobe1086
CAGAGGGACCAAAGTAT
>Aprobe690
CAGGTAGGCAAGATTTG
>Aprobe976
CAGGTGTACAGCCTAAT
>Aprobe192
CAGTGATTATGAAGGGC
>Aprobe1386
CAGTGCACATTTGGATG
>Aprobe1188
CATAAAGGACGAGTTCC
>Aprobe1206
CATAAGAACCAGGAGTG
>Aprobe1491
CATAAGACCGTTTGGTG
>Aprobe1305
CATCAAAAGCAGAGAGC
>Aprobe1419
CATCAATCATCTTCCCG
>Aprobe165
CATCCAAATGTGCACTG
>Aprobe1137
CATCCTCACCATTGTTG
>Aprobe1362
CATGAGGGCAGAAATCA
>Aprobe1045
CATTCCGGTTCGAACAA
>Aprobe1033
CATTCTGGGATCCATTC
>Aprobe808
CATTGCTCTTTGTGCAG
>Aprobe955
CATTGTCCCGATTCCTT
>Aprobe1257
CCAAATCAGTGTGCAAC
>Aprobe168
CCAAATGTGCACTGAAC
>Aprobe413
CCAACAATGGTGAGGAT
>Aprobe627
CCAAGGAATATCCCTCT
>Aprobe804
CCACCATTGCTCTTTGT
>Aprobe344
CCACTCCTGGTTCTTAT
>Aprobe1205
CCATAAGAACCAGGAGT
>Aprobe1418
CCATCAATCATCTTCCC
>Aprobe1044
CCATTCTGCTGCATTTG
>Aprobe807
CCATTGCTCTTTGTGCA
>Aprobe923
CCCCGTTTGATCATTCT
>Aprobe924
CCCGTTTGATCATTCTG
>Aprobe475
CCCTCTGATGAAGCTTA
>Aprobe321
CCCTCTGTTGATTAGTG
>Aprobe638
CCCTCTTTTTCGAAGTC
>Aprobe1204
CCTCATCCATCTTCCAT
>Aprobe896
CCTCTCCAGAAATTTCG
>Aprobe639
CCTCTTTTTCGAAGTCG
>Aprobe588
CCTGGCTGTTTTGAAGT
>Aprobe655
CGAAATTTCTGGAGAGG
>Aprobe912
CGACTTCGAAAAAGAGG
>Aprobe963
CGATTCCTTTGACTGCA
>Aprobe1409
CGCCCAATTCCATCAAT
>Aprobe1358
CGCCCTTCATAATCACT
>Aprobe682
CGGAAAACAAGAAGTGC
>Aprobe1437
CGGATGACCTAATCTCA
>Aprobe132
CGGGAAGATGATTGATG
>Aprobe208
CGGTTGATCCAAAACAG
>Aprobe1470
CGTGCCCTCTTTTGAAA
>Aprobe988
CTAATCAGACCGAACGA
>Aprobe618
CTATTCCCACCAAGGAA
>Aprobe1141
CTCACCATTGTTGGCTT
>Aprobe1205
CTCATCCATCTTCCATC
>Aprobe220
CTCCGTATTTCCAGTGA
>Aprobe562
CTCGTTCGGTCTGATTA
>Aprobe160
CTCTGGTTTTGCACCTT
>Aprobe113
CTGAGATTAGGTCATCC
>Aprobe572
CTGATTAGGCTGTACAC
>Aprobe743
CTGCACAAAGAGCAATG
>Aprobe587
CTGCAGTCAAAGGAATC
>Aprobe459
CTGGCACTCCAATTTGA
>Aprobe1343
CTGTTTTGGATCAACCG
>Aprobe964
CTTCAAAACAGCCAGGT
>Aprobe156
CTTCCTCTGGTTTTGCA
>Aprobe1509
CTTGAGACGCCATGATT
>Aprobe798
CTTGATCCACCATTGCT
>Aprobe505
CTTGTTCGAACCGGAAT
>Aprobe875
CTTGTTTTCCGCCCATT
>Aprobe815
CTTTGTGCAGCTGTTTG
>Aprobe610
GAAAGGGTCTATTCCCA
>Aprobe1337
GAAATACGGAGGGAAGA
>Aprobe350
GAAGATGGATGAGGGAA
>Aprobe1390
GAAGGTGCAAAACCAGA
>Aprobe1382
GAATGATGGAAGGTGCA
>Aprobe518
GAATGGATCCCAGAATG
>Aprobe675
GAATGGGCGGAAAACAA
>Aprobe1442
GACCTAATCTCAGTTGC
>Aprobe1435
GACGGATGACCTAATCT
>Aprobe913
GACTTCGAAAAAGAGGG
>Aprobe1512
GAGACGCCATGATTTTG
>Aprobe462
GAGATACTTTGGTCCCT
>Aprobe115
GAGATTAGGTCATCCGT
>Aprobe752
GAGCAATGGTGGATCAA
>Aprobe1088
GAGGGACCAAAGTATCT
>Aprobe925
GAGGGATATTCCTTGGT
>Aprobe323
GAGGGCCCATATACAAA
>Aprobe665
GATACTGCAGGTCCATA
>Aprobe464
GATACTTTGGTCCCTCT
>Aprobe929
GATATTCCTTGGTGGGA
>Aprobe801
GATCCACCATTGCTCTT
>Aprobe456
GATCTGGCACTCCAATT
>Aprobe346
GATGGAAGATGGATGAG
>Aprobe1386
GATGGAAGGTGCAAAAC
>Aprobe145
GATGGAATTGGGCGATT
>Aprobe574
GATTAGGCTGTACACCT
>Aprobe196
GATTATGAAGGGCGGTT
>Aprobe964
GATTCCTTTGACTGCAG
>Aprobe141
GATTGATGGAATTGGGC
>Aprobe190
GATTTCTGCCCTCATGT
>Aprobe1396
GCAAAACCAGAGGAAGT
>Aprobe109
GCAACTGAGATTAGGTC
>Aprobe754
GCAATGGTGGATCAAGT
>Aprobe425
GCAATTTGTACTCCCCT
>Aprobe745
GCACAAAGAGCAATGGT
>Aprobe59
GCACCAAACGGTCTTAT
>Aprobe170
GCACCTTCCATCATTCT
>Aprobe869
GCACTTCTTGTTTTCCG
>Aprobe1313
GCAGAGAGCACCATTTT
>Aprobe1324
GCAGCATTCACTGGAAA
>Aprobe689
GCAGGTAGGCAAGATTT
>Aprobe1136
GCATCCTCACCATTGTT
>Aprobe1256
GCCAAATCAGTGTGCAA
>Aprobe1043
GCCATTCTGCTGCATTT
>Aprobe1410
GCCCAATTCCATCAATC
>Aprobe320
GCCCTCTGTTGATTAGT
>Aprobe1359
GCCCTTCATAATCACTG
>Aprobe681
GCGGAAAACAAGAAGTG
>Aprobe207
GCGGTTGATCCAAAACA
>Aprobe856
GCTCACAAATCTTGCCT
>Aprobe246
GCTCTCTGCTTTTGATG
>Aprobe742
GCTGCACAAAGAGCAAT
>Aprobe586
GCTGCAGTCAAAGGAAT
>Aprobe1342
GCTGTTTTGGATCAACC
>Aprobe363
GGAACTCGTCCTTTATG
>Aprobe517
GGAATGGATCCCAGAAT
>Aprobe1438
GGATGACCTAATCTCAG
>Aprobe696
GGCAAGATTTGTGAGCA
>Aprobe680
GGCGGAAAACAAGAAGT
>Aprobe362
GGGAACTCGTCCTTTAT
>Aprobe133
GGGAAGATGATTGATGG
>Aprobe942
GGGAATAGACCCTTTCA
>Aprobe266
GGGAGGTTTCTTTGTAC
>Aprobe643
GGGATCAACGATCGAAA
>Aprobe1167
GGGATCAAGTACTCTTG
>Aprobe300
GGGGAAAGATCCTAAGA
>Aprobe1127
GGGGAGTACAAATTGCT
>Aprobe907
GGGTACGACTTCGAAAA
>Aprobe1274
GGGTGTTCTTCCAGATA
>Aprobe692
GGTAGGCAAGATTTGTG
>Aprobe569
GGTCTGATTAGGCTGTA
>Aprobe978
GGTGTACAGCCTAATCA
>Aprobe209
GGTTGATCCAAAACAGC
>Aprobe293
GGTTGCACACTGATTTG
>Aprobe164
GGTTTTGCACCTTCCAT
>Aprobe1285
GTACAAAGAAACCTCCC
>Aprobe583
GTACACCTGGCTGTTTT
>Aprobe981
GTACAGCCTAATCAGAC
>Aprobe885
GTATGGACCTGCAGTAT
>Aprobe407
GTCAAGCCAACAATGGT
>Aprobe130
GTCGGGAAGATGATTGA
>Aprobe570
GTCTGATTAGGCTGTAC
>Aprobe1394
GTGCAAAACCAGAGGAA
>Aprobe940
GTGGGAATAGACCCTTT
>Aprobe979
GTGTACAGCCTAATCAG
>Aprobe1265
GTGTGCAACCTACGTTT
>Aprobe1383
GTTCAGTGCACATTTGG
>Aprobe1200
GTTCCCTCATCCATCTT
>Aprobe212
GTTCTTCCCTCCGTATT
>Aprobe294
GTTGCACACTGATTTGG
>Aprobe165
GTTTTGCACCTTCCATC
>Aprobe1190
TAAAGGACGAGTTCCCT
>Aprobe1208
TAAGAACCAGGAGTGGA
>Aprobe1076
TAAGCTTCATCAGAGGG
>Aprobe1233
TAATCAACAGAGGGCCT
>Aprobe989
TAATCAGACCGAACGAG
>Aprobe584
TACACCTGGCTGTTTTG
>Aprobe982
TACAGCCTAATCAGACC
>Aprobe667
TACTGCAGGTCCATACA
>Aprobe466
TACTTTGGTCCCTCTGA
>Aprobe277
TATCTGGAAGAACACCC
>Aprobe199
TATGAAGGGCGGTTGAT
>Aprobe886
TATGGACCTGCAGTATC
>Aprobe966
TCAAAACAGCCAGGTGT
>Aprobe83
TCAAAAGAGGGCACGAT
>Aprobe593
TCAAAGGAATCGGGACA
>Aprobe1092
TCAAATTGGAGTGCCAG
>Aprobe1353
TCAACCGCCCTTCATAA
>Aprobe408
TCAAGCCAACAATGGTG
>Aprobe1421
TCAATCATCTTCCCGAC
>Aprobe951
TCACCATTGTCCCGATT
>Aprobe1142
TCACCATTGTTGGCTTG
>Aprobe1331
TCACTGGAAATACGGAG
>Aprobe992
TCAGACCGAACGAGAAT
>Aprobe1085
TCAGAGGGACCAAAGTA
>Aprobe767
TCAGCATTTCCTGGGTT
>Aprobe942
TCAGCTCCATCACCATT
>Aprobe1082
TCATCAGAGGGACCAAA
>Aprobe1319
TCATGGCAGCATTCACT
>Aprobe803
TCCACCATTGCTCTTTG
>Aprobe343
TCCACTCCTGGTTCTTA
>Aprobe622
TCCCACCAAGGAATATC
>Aprobe1469
TCCCCATCAGTTTCCAT
>Aprobe960
TCCCGATTCCTTTGACT
>Aprobe474
TCCCTCTGATGAAGCTT
>Aprobe934
TCCTTGGTGGGAATAGA
>Aprobe1408
TCGCCCAATTCCATCAA
>Aprobe1469
TCGTGCCCTCTTTTGAA
>Aprobe563
TCGTTCGGTCTGATTAG
>Aprobe617
TCTATTCCCACCAAGGA
>Aprobe561
TCTCGTTCGGTCTGATT
>Aprobe458
TCTGGCACTCCAATTTG
>Aprobe161
TCTGGTTTTGCACCTTC
>Aprobe1251
TCTTAGGATCTTTCCCC
>Aprobe214
TCTTCCCTCCGTATTTC
>Aprobe504
TCTTGTTCGAACCGGAA
>Aprobe874
TCTTGTTTTCCGCCCAT
>Aprobe609
TGAAAGGGTCTATTCCC
>Aprobe234
TGAATGCTGCCATGACA
>Aprobe672
TGAGAATGGGCGGAAAA
>Aprobe114
TGAGATTAGGTCATCCG
>Aprobe800
TGATCCACCATTGCTCT
>Aprobe455
TGATCTGGCACTCCAAT
>Aprobe144
TGATGGAATTGGGCGAT
>Aprobe573
TGATTAGGCTGTACACC
>Aprobe195
TGATTATGAAGGGCGGT
>Aprobe189
TGATTTCTGCCCTCATG
>Aprobe1395
TGCAAAACCAGAGGAAG
>Aprobe744
TGCACAAAGAGCAATGG
>Aprobe169
TGCACCTTCCATCATTC
>Aprobe588
TGCAGTCAAAGGAATCG
>Aprobe1042
TGCCATTCTGCTGCATT
>Aprobe855
TGCTCACAAATCTTGCC
>Aprobe585
TGCTGCAGTCAAAGGAA
>Aprobe83
TGGAAACTGATGGGGAT
>Aprobe1335
TGGAAATACGGAGGGAA
>Aprobe1388
TGGAAGGTGCAAAACCA
>Aprobe941
TGGGAATAGACCCTTTC
>Aprobe678
TGGGCGGAAAACAAGAA
>Aprobe906
TGGGTACGACTTCGAAA
>Aprobe242
TGGTGCTCTCTGCTTTT
>Aprobe163
TGGTTTTGCACCTTCCA
>Aprobe582
TGTACACCTGGCTGTTT
>Aprobe884
TGTATGGACCTGCAGTA
>Aprobe1317
TGTCATGGCAGCATTCA
>Aprobe958
TGTCCCGATTCCTTTGA
>Aprobe551
TGTGCTGGATTCTCGTT
>Aprobe877
TGTTTTCCGCCCATTCT
>Aprobe1344
TGTTTTGGATCAACCGC
>Aprobe198
TTATGAAGGGCGGTTGA
>Aprobe965
TTCAAAACAGCCAGGTG
>Aprobe82
TTCAAAAGAGGGCACGA
>Aprobe1081
TTCATCAGAGGGACCAA
>Aprobe1201
TTCCCTCATCCATCTTC
>Aprobe216
TTCCCTCCGTATTTCCA
>Aprobe1047
TTCCGGTTCGAACAAGA
>Aprobe157
TTCCTCTGGTTTTGCAC
>Aprobe933
TTCCTTGGTGGGAATAG
>Aprobe966
TTCCTTTGACTGCAGCA
>Aprobe509
TTCGAACCGGAATGGAT
>Aprobe566
TTCGGTCTGATTAGGCT
>Aprobe560
TTCTCGTTCGGTCTGAT
>Aprobe873
TTCTTGTTTTCCGCCCA
>Aprobe799
TTGATCCACCATTGCTC
>Aprobe143
TTGATGGAATTGGGCGA
>Aprobe295
TTGCACACTGATTTGGC
>Aprobe810
TTGCTCTTTGTGCAGCT
>Aprobe1097
TTGGAGTGCCAGATCAT
>Aprobe470
TTGGTCCCTCTGATGAA
>Aprobe430
TTGTACTCCCCTAGTTG
>Aprobe957
TTGTCCCGATTCCTTTG
>Aprobe506
TTGTTCGAACCGGAATG
>Aprobe876
TTGTTTTCCGCCCATTC
>Aprobe81
TTTCAAAAGAGGGCACG
>Aprobe227
TTTCCAGTGAATGCTGC
>Aprobe645
TTTCGAAGTCGTACCCA
>Aprobe908
TTTCGATCGTTGATCCC
>Aprobe469
TTTGGTCCCTCTGATGA
>Aprobe1228
TTTGTATATGGGCCCTC
>Aprobe879
TTTTCCGCCCATTCTCA
>Aprobe644
TTTTCGAAGTCGTACCC
